# Supplementary material for: Gene-drive suppression of mosquito populations in large cages as a bridge between lab and field
Source: Nat Commun. 2021 Jul 28;12:4589. doi: 10.1038/s41467-021-24790-6 (PMC8319305; doi:10.1038/s41467-021-24790-6)
Supplement: Supplementary file 4 — Source Data [file 41467_2021_24790_MOESM4_ESM.zip]

Archive with 5 entries (4 files):
- Source-Data/
- Source-Data/SOURCE-DATA_MS_Hammond-etal_Supplementary dataset#1.xlsx
- Source-Data/SOURCE-DATA_MS_Hammond-etal_Supplementary dataset#2.xlsx
- Source-Data/SOURCE-DATA_MS_Hammond-etal_Supplementary dataset#3.xlsx
- Source-Data/Supp_ModelMethods_170621.tex
