# Supplementary material for: Gene-drive suppression of mosquito populations in large cages as a bridge between lab and field
Source: Nat Commun. 2021 Jul 28;12:4589. doi: 10.1038/s41467-021-24790-6 (PMC8319305; doi:10.1038/s41467-021-24790-6)
Supplement: Supplementary file 4 — Source Data [file 41467_2021_24790_MOESM4_ESM.zip › Source-Data/SOURCE-DATA_MS_Hammond-etal_Supplementary dataset#1.xlsx]

## Sheet: Cage population data
					Frequency of trangenics amongst introduced adults (% RFP+)				Number of eggs						Frequencies of male, female and intersex
					Low frequency release		Medium frequency release		Control cages		Low frequency release		Medium frequency release		Control (cage 1)				Control (cage 4)				Low frequency release (cage 2)										Low frequency release (cage 5)										Medium frequency release (cage 3)
		Gene Drive Release	Date Pupae Released / Eggs Collected	Day	Cage 2	Cage 5	Cage 3	Cage 6	Cage 1	Cage 4	Cage 2	Cage 5	Cage 3	Cage 6	WT males	WT females	Total	Fraction fertile female	WT males	WT females	Total	Fraction fertile female	WT Males	WT Females	Ag(QFS)1 males or intersex	Ag(QFS)1 females	Mosaic Ag(QFS)1 females (incomplete intersex phenotype)	Total pupae	No. putative fertile female (WT + Ag(QFS)1 heterozygotes that do not show intersex phenotype)	No. male + intersex	Fraction WT females	Fraction fertile female (excluding intersex)	WT Males	WT Females	Ag(QFS)1 males or intersex	Ag(QFS)1 females	Mosaic Ag(QFS)1 females (incomplete intersex phenotype)	Total pupae	No. putative fertile female (WT + Ag(QFS)1 heterozygotes that do not show intersex phenotype)	No. male + intersex	Fraction WT females	Fraction fertile female (excluding intersex)	WT Males	WT Females	Ag(QFS)1 males or intersex	Ag(QFS)1 females	Mosaic Ag(QFS)1 females (incomplete intersex phenotype)	Total pupae	No. putative fertile female (WT + Ag(QFS)1 heterozygotes that do not show intersex phenotype)
				-74	0	0	0	0	196	2469	1028	1292	2618	808
				-70	0	0	0	0	1247	2086	2686	2367	1982	826
				-67	0	0	0	0	700	917	1218	306	829	844
				-63	0	0	0	0	2793	510	1632	271	904	857
				-60	0	0	0	0	2555	865	892	323	1675	279
				-56	0	0	0	0	1953	258	945	122	746	218
				-53	0	0	0	0	1330	707	1478	2040	1138	351
				-49	0	0	0	0	6021	1419	1960	4478	1169	3107
				-46	0	0	0	0	5288	1903	2022	3291	1419	1083
				-42	0	0	0	0	5472	3471	3095	3385	2068	2069
				-39	0	0	0	0	1731	1508	1295	4460	2135	2451
				-35	0	0	0	0	2654	1897	2346	1993	1552	1904
				-31	0	0	0	0	1769	349	1337	288	1235	421
				-28	0	0	0	0	7152	1176	7619	1746	3807	2285
				-25	0	0	0	0	2167	1216	1356	3568	1411	1314
				-21	0	0	0	0	5827	2078	3378	1628	4772	2511
				-18	0	0	0	0	1405	1569	2531	961	2822	704
				-14	0	0	0	0	6646	6129	6388	6477	4502	4737
				-11	0	0	0	0	3962	2009	3392	3329	1239	2581
			2019-01-28	-7	0	0	0	0	8867	2779	4032	3095	3628	5486	200	200	400	0.5	200	200	400	0.5	200	200	0	0	0	400	200	200	0.5	0.5	200	200	0			400	200	200	0.5	0.5	200	200	0			400	200
			2019-01-31	-4	0	0	0	0	10210	3056	3964	3902	4183	4756	200	200	400	0.5	200	200	400	0.5	200	200	0	0	0	400	200	200	0.5	0.5	200	200	0			400	200	200	0.5	0.5	200	200	0			400	200
		1st Release (04/02/2019)	2019-02-04	0	0.150743	0.150743	0.261993	0.261993	13902	1211	4624	2396	9550	5729	200	200	400	0.5	200	200	400	0.5	200	200	71	0	0	471	200	271	0.424628	0.424628	200	200	71			471	200	271	0.424628	0.424628	200	200	142			542	200
		2nd Release (07/02/2019)	2019-02-07	3	0.152542	0.152542	0.263352	0.263352	6800	4552	5174	3334	4845	4274	200	200	400	0.5	200	200	400	0.5	200	200	72	0	0	472	200	272	0.423729	0.423729	200	200	72			472	200	272	0.423729	0.423729	200	200	143			543	200
			2019-02-11	7	0	0	0	0	11206	7745	5350	6369	11201	5812	200	200	400	0.5	200	200	400	0.5	200	200	0	0	0	400	200	200	0.5	0.5	200	200	0			400	200	200	0.5	0.5	200	200	0			400	200
			2019-02-14	10	0	0	0	0	6613	4088	10247	5259	8417	4088	200	200	400	0.5	200	200	400	0.5	200	200	0	0	0	400	200	200	0.5	0.5	200	200	0	0	0	400	200	200	0.5	0.5	200	200	0	0	0	400	200
			2019-02-18	14	0.17765	0.243902	0.259155	0.196237	7667	3989	10569	5239	8018	4026	180	177	357	0.504202	193	193	386	0.5	145	142	40	22	0	349	164	185	0.406877	0.469914	122	126	42	38	0	328	164	164	0.384146	0.5	129	134	44	45	3	355	179
			2019-02-21	17	0.139785	0.285714	0.338753	0.352459	7412	2930	6508	3235	5307	2190	196	188	384	0.510417	188	189	377	0.498674	183	137	28	24	0	372	161	211	0.36828	0.432796	142	128	51	56	1	378	184	194	0.339523	0.486772	145	99	68	51	6	369	150
			2019-02-25	21	0.142061	0.0721649	0.187328	0.075	9409	5425	4146	4315	6330	3369	184	188	372	0.494624	191	186	377	0.506631	152	156	26	21	4	359	177	182	0.439437	0.493036	184	176	16	11	1	388	187	201	0.45478	0.481959	135	160	25	41	2	363	201
			2019-02-28	24	0.0928382	0	0.0512129	0.0978836	6358	3391	4708	1841	5831	2214	161	187	348	0.462644	177	177	354	0.5	155	187	23	12	0	377	199	178	0.496021	0.527851	181	164	0	0	0	345	164	181	0.475362	0.475362	187	165	11	7	1	371	172
			2019-03-04	28	0.13467	0.00263158	0.0449438	0.0324324	10037	3887	5148	4563	5908	3335	177	182	359	0.493036	176	181	357	0.492997	162	140	21	24	2	349	164	185	0.403458	0.469914	190	189	0	1	0	380	190	190	0.497368	0.5	172	168	7	8	1	356	176
			2019-03-07	31	0.0465753	0.278689	0.390746	0.181102	9797	4650	5217	3001	4775	4996	190	192	382	0.497382	182	190	372	0.489247	187	161	9	7	1	365	168	197	0.442308	0.460274	157	107	48	54	0	366	161	205	0.29235	0.439891	116	121	84	64	4	389	185
			2019-03-11	35	0.156627	0.0652921	0.325301	0.167598	13368	6345	7011	3483	5996	4991	119	163	282	0.421986	149	147	296	0.503378	133	147	33	18	1	332	165	167	0.444109	0.496988	127	145	8	11	0	291	156	135	0.498282	0.536082	103	121	55	52	1	332	173
			2019-03-14	38	0.211382	0.00274725	0.182561	0.147453	3615	3695	3171	2378	2088	3093	173	164	337	0.513353	186	190	376	0.494681	154	137	45	32	1	369	169	200	0.372283	0.457995	170	193	1	0	0	364	193	171	0.53022	0.53022	163	137	27	38	2	367	175
			2019-03-18	42	0.0888158	0.0210843	0.139053	0.0979827	7315	1867	2034	1507	785	3140	186	183	369	0.504065	183	193	376	0.486702	148	129	12	15	0	304	144	160	0.424342	0.473684	160	165	6	1	0	332	166	166	0.496988	0.5	144	147	16	28	3	338	175
			2019-03-21	45	0.201592	0.368564	0.335165	0.0653951	6287	872	654	1888	637	2030	189	171	360	0.525	186	194	380	0.489474	154	147	39	35	2	377	182	195	0.392	0.482759	121	112	65	71	0	369	183	186	0.303523	0.495935	124	118	66	54	2	364	172
			2019-03-25	49	0.0196629	0.113043	0.244344	0.112637	8383	3504	1334	2313	1030	3781	170	178	348	0.488506	189	190	379	0.498681	165	184	3	4	0	356	188	168	0.516854	0.52809	137	169	19	19	1	345	188	157	0.491279	0.544928	82	85	23	30	1	221	115
			2019-03-28	52	0.0839895	0.0241935	0.43949	0.118457	3104	5416	1372	4213	2086	651	185	195	380	0.486842	190	184	374	0.508021	176	173	23	9	0	381	182	199	0.454068	0.47769	199	164	4	4	1	372	168	204	0.442049	0.451613	83	93	67	63	8	314	156
			2019-04-01	56	0.12069	0.14876	0.398524	0.0451807	4597	6142	2105	1107	3779	6737	185	174	359	0.51532	163	184	347	0.469741	154	152	21	18	3	348	170	178	0.44058	0.488506	141	168	29	25	0	363	193	170	0.46281	0.53168	104	59	72	35	1	271	94
			2019-04-04	59	0.211957	0.213115	0.0034965	0.319035	2733	1507	1903	739	1755	1481	179	189	368	0.486413	187	190	377	0.496021	162	128	40	37	1	368	165	203	0.348774	0.44837	163	125	41	36	1	366	161	205	0.342466	0.439891	163	122	1	0	0	286	122
			2019-04-08	63	0.279006	0.114362	0.112272	0.485095	986	2048	1705	1263	1038	1978	180	186	366	0.491803	184	191	375	0.490667	140	121	52	46	3	362	167	195	0.337047	0.461326	168	165	25	16	2	376	181	195	0.441176	0.481383	169	171	19	24	0	383	195
			2019-04-11	66	0.209549	0.284182	0.484848	0.0592784	2756	2391	2106	829	807	1073	191	186	377	0.506631	197	195	392	0.502551	142	156	52	26	1	377	182	195	0.414894	0.482759	131	136	43	63	0	373	199	174	0.364611	0.533512	94	93	109	73	-6	363	166
			2019-04-15	70	0.00793651	0.248691	0.568047	0.105121	5593	3413	1164	857	662	380	192	190	382	0.502618	189	190	379	0.498681	178	197	3	0	0	378	197	181	0.521164	0.521164	149	138	46	49	0	382	187	195	0.361257	0.489529	76	70	93	97	2	338	167
			2019-04-18	73	0.297587	0.27027	0.0493151	0.156658	895	815	446	590	409	615	197	199	396	0.497475	196	196	392	0.5	169	93	64	46	1	373	139	234	0.25	0.372654	134	136	62	36	2	370	172	198	0.369565	0.464865	185	162	18	0	0	365	162
			2019-04-22	77	0.163978	0.168539	0.128378	0.407692	3041	3754	3437	2580	927	713	174	186	360	0.483333	162	184	346	0.468208	163	148	40	20	1	372	168	204	0.398922	0.451613	149	147	36	24	0	356	171	185	0.412921	0.480337	140	118	24	13	1	296	131
			2019-04-25	80	0.113793	0.393491	0.115523	0.374648	3550	3765	2779	3760	1878	1259	185	190	375	0.493333	182	186	368	0.494565	138	119	20	13	0	290	132	158	0.410345	0.455172	99	106	67	62	4	338	168	170	0.317365	0.497041	128	117	31	1	0	277	118
			2019-04-29	84	0.160207	0.491848	0.706231	0.0075188	3310	2017	1393	1344	1461	639	191	192	383	0.498695	195	189	384	0.507812	178	147	36	26	0	387	173	214	0.379845	0.447028	100	87	118	62	1	368	149	219	0.237057	0.404891	49	50	138	92	8	337	142
			2019-05-02	87	0.164948	0.386059	0.44357	0.0866142	1809	1663	2349	2070	1166	300	191	198	389	0.491003	192	196	388	0.494845	166	158	36	28	0	388	186	202	0.407216	0.479381	119	110	76	67	1	373	177	196	0.295699	0.474531	100	112	97	71	1	381	183
			2019-05-06	91	0.333333	0.328302	0.237237	0.0729614	4244	4641	4845	3040	1995	1737	190	191	381	0.498688	188	196	384	0.489583	125	125	66	57	2	375	182	193	0.335121	0.485333	95	83	64	23	0	265	106	159	0.313208	0.4	132	122	55	24	0	333	146
			2019-05-09	94	0.258333	0.667539	0.177249	0.195876	1941	3539	3141	2216	1822	987	193	187	380	0.507895	189	189	378	0.5	158	109	48	44	1	360	153	207	0.303621	0.425	74	53	166	88	1	382	141	241	0.139108	0.36911	160	151	35	29	3	378	180
			2019-05-13	98	0.188144	0.40617	0.272487	0.196382	7055	4001	4012	2155	1766	1426	191	192	383	0.498695	187	194	381	0.490814	165	150	44	29	0	388	179	209	0.386598	0.46134	118	113	105	50	3	389	163	226	0.292746	0.419023	136	139	54	45	4	378	184
			2019-05-16	101	0.114883	0.642298	0.100264	0.150259	2519	2415	1859	1182	2459	912	194	191	385	0.503896	190	193	383	0.496084	184	155	21	19	4	383	174	209	0.408971	0.454308	78	59	143	99	4	383	158	225	0.155673	0.412533	185	156	23	14	1	379	170
			2019-05-20	105	0.184282	0.450667	0.275591	0.169811	2649	2876	3125	2421	1029	1202	185	193	378	0.489418	188	196	384	0.489583	147	154	40	28	0	369	182	187	0.417344	0.493225	93	113	77	91	1	375	204	171	0.302139	0.544	143	133	52	50	3	381	183
			2019-05-23	108	0.286822	0.503876	0.0989011	0	1781	1747	1098	824	846	1060	187	194	381	0.490814	197	192	389	0.506427	144	132	68	42	1	387	174	213	0.341969	0.449612	102	90	97	94	4	387	184	203	0.234987	0.475452	148	180	18	17	1	364	197
			2019-05-27	112	0.241558	0.631714	0.264103	0.303896	3250	2046	1011	536	1448	470	200	196	396	0.505051	198	188	386	0.512953	162	130	61	32	0	385	162	223	0.337662	0.420779	83	61	129	112	6	391	173	218	0.158442	0.442455	155	132	42	60	1	390	192
			2019-05-30	115	0.164948	0.669643	0	0.682292	4055	1077	1615	1322	2291	964	192	195	387	0.496124	188	192	380	0.494737	175	149	63	1	0	388	150	238	0.384021	0.386598	22	15	39	35	1	112	50	62	0.135135	0.446429	190	199	0	0	0	389	199
			2019-06-03	119	0.0327869	0.536765	0.170868	0.426606	6545	2325	1042	4456	4036	3099	195	191	386	0.505181	195	194	389	0.501285	117	119	5	3	0	244	122	122	0.487705	0.5	34	29	46	26	1	136	55	81	0.214815	0.404412	152	144	36	24	1	357	168
			2019-06-06	122	0.31694	0.683735	0.0773481	0.0467836	3277	1392	1962	2344	2003	3277	169	183	352	0.480114	176	186	362	0.486188	113	137	63	53	0	366	190	176	0.374317	0.519126	49	56	147	79	1	332	135	197	0.169184	0.406627	176	158	14	14	0	362	172
			2019-06-10	126	0.325	0.818182	0.447721	0.38874	4428	2679	2596	1935	2052	825	194	197	391	0.496164	196	197	393	0.498728	111	132	65	52	0	360	184	176	0.366667	0.511111	21	39	195	71	4	330	110	220	0.119632	0.333333	102	104	101	62	4	373	166
			2019-06-13	129	0.105121	0.75	0.218045	0.475	4976	2327	2418	1524	1062	2829	186	174	360	0.516667	195	196	391	0.498721	179	153	17	21	1	371	174	197	0.413514	0.469003	43	47	210	57	3	360	104	256	0.131653	0.288889	157	155	51	36	0	399	191
			2019-06-17	133	0.121372	0.619537	0.127937	0.689873	3871	2414	2208	2240	2647	5859	199	198	397	0.501259	197	192	389	0.506427	166	167	34	12	0	379	179	200	0.440633	0.472296	85	63	162	77	2	389	140	249	0.162791	0.359897	171	163	23	22	4	383	185
			2019-06-20	136	0.0592784	0.992327	0.451531	0.204082	2422	3152	709	766	2634	854	190	187	377	0.503979	193	194	387	0.498708	179	186	11	12	0	388	198	190	0.479381	0.510309	2	1	224	156	8	391	157	234	0.00261097	0.401535	125	90	118	55	4	392	145
			2019-06-24	140	0.393782	0.938462	0.588235	0.356021	3868	3800	975	2670	1318	3457	186	191	377	0.493369	195	195	390	0.5	137	97	93	54	5	386	151	235	0.254593	0.391192	14	10	233	129	4	390	139	251	0.0259067	0.35641	80	81	138	91	1	391	172
			2019-06-27	143	0.160131	1	0.514045	0.486005	3182	1758	576	2569	514	6121	194	195	389	0.498715	192	194	386	0.497409	138	119	26	22	1	306	141	165	0.390164	0.460784	0	0	270	115	2	387	115	272	0	0.297158	92	81	102	77	4	356	158
			2019-07-01	147	0.434286	0.875969	0.515625	0.691057	2987	3504	1584	1156	1496	7212	189	195	384	0.492188	195	193	388	0.502577	35	64	33	39	4	175	103	72	0.374269	0.588571	34	14	265	72	2	387	86	301	0.0363636	0.222222	99	87	131	66	1	384	153
			2019-07-04	150	0.143731	0.896825	0.183946	0.475676	4033	2633	1151	1107	1106	2377	192	194	386	0.497409	195	197	392	0.497449	133	147	22	24	1	327	171	156	0.45092	0.522936	20	19	285	51	3	378	70	308	0.0506667	0.185185	133	111	26	27	2	299	138
			2019-07-08	154	0.307065	0.997347	0.755263	0.491379	9894	4397	2337	1526	3504	4153	185	190	375	0.493333	188	182	370	0.508108	151	104	62	47	4	368	151	217	0.285714	0.410326	1	0	324	49	3	377	49	328	0	0.129973	41	52	191	93	3	380	145
			2019-07-11	157	0.536082	1	0.564644	0.507853	3480	7720	2433	1121	2953	3940	193	195	388	0.497423	196	194	390	0.502564	108	72	107	98	3	388	170	218	0.187013	0.438144	0	0	353	23	1	377	23	354	0	0.061008	90	75	157	51	6	379	126
			2019-07-15	161	0.4039	0.634503	0.620112	0.664789	3161	7639	4222	576	4834	4556	183	172	355	0.515493	184	185	369	0.498645	114	100	87	53	5	359	153	206	0.282486	0.426184	67	58	176	37	4	342	95	247	0.171598	0.277778	76	60	140	81	1	358	141
			2019-07-18	164	0.229974	0.937158	0.546479	0.596899	4714	5253	3204	572	1667	2747	192	193	385	0.498701	191	199	390	0.489744	167	131	45	39	5	387	170	217	0.342932	0.439276	12	11	301	37	5	366	48	318	0.0304709	0.131148	78	83	130	64	0	355	147
			2019-07-22	168	0.248	1	0.512129	0.785714	10045	4679	4627	1442	4732	1953	175	171	346	0.50578	193	193	386	0.5	169	113	43	50	0	375	163	212	0.301333	0.434667	0	0	212	21	0	233	21	212	0	0.0901288	102	79	124	64	2	371	143
			2019-07-25	171	0.582447	1	0.602094	0.584615	12116	9409	7881	1990	2164	6538	194	198	392	0.494898	189	185	374	0.505348	76	81	153	64	2	376	145	231	0.216578	0.385638	0	0	160	7	1	168	7	161	0	0.0416667	66	86	157	70	3	382	156
			2019-07-29	175	0.661247	0.734043	0.769841	0.968254	9780	8398	4611	1419	2777	2977	193	194	387	0.498708	198	199	397	0.498741	55	70	165	75	4	369	145	224	0.191781	0.392954	54	46	184	87	5	376	133	243	0.123989	0.353723	38	49	209	76	6	378	125
			2019-08-01	178	0.494792	0.867769	0.693671	0.736559	7474	10780	3469	330	5757	3325	186	190	376	0.494681	197	189	386	0.510363	112	82	118	66	6	384	148	236	0.216931	0.385417	17	31	287	27	1	363	58	305	0.0856354	0.15978	64	57	161	109	4	395	166
			2019-08-05	182	0.298429	0.690476	0.694595	0.854839	12945	10925	6540	3004	4641	8431	189	195	384	0.492188	193	194	387	0.498708	145	123	59	54	1	382	177	205	0.322835	0.463351	39	39	150	20	4	252	59	193	0.157258	0.234127	64	49	136	114	7	370	163
			2019-08-08	185	0.488127	1	0.776316	0.78628	10667	10001	2968	3620	3455	4866	193	198	391	0.493606	194	198	392	0.494898	101	93	113	69	3	379	162	217	0.24734	0.427441	0	0	97	21	2	120	21	99	0	0.175	42	43	189	101	5	380	144
			2019-08-12	189	0.849604	0.949468	0.720812	0.912145	8394	6884	2132	3154	1742	3885	185	195	380	0.486842	191	192	383	0.498695	36	21	214	101	7	379	122	257	0.0564516	0.3219	9	10	281	72	4	376	82	294	0.0268817	0.218085	60	50	190	91	3	394	141
			2019-08-15	192	0.556452	0.96978	0.959459	0.837017	9567	7312	1568	1965	2387	1661	185	196	381	0.485564	186	186	372	0.5	76	89	136	66	5	372	155	217	0.242507	0.416667	7	4	269	78	6	364	82	282	0.0111732	0.225275	8	7	247	104	4	370	111
			2019-08-19	196	0.436031	0.838462	0.824289	0.790026	13079	11339	6429	3198	10699	6165	197	195	392	0.502551	191	195	386	0.494819	103	113	88	70	9	383	183	200	0.302139	0.477807	31	32	222	98	7	390	130	260	0.0835509	0.333333	34	34	248	67	4	387	101
			2019-08-22	199	0.52381	0.835106	0.941953	0.957219	17072	9730	5797	2293	3308	5601	190	188	378	0.502646	188	194	382	0.492147	96	84	135	61	2	378	145	233	0.223404	0.383598	38	24	214	95	5	376	119	257	0.06469	0.316489	15	7	313	42	2	379	49
			2019-08-26	203	0.745308	0.96	0.843077	1	19370	14946	8639	4904	2353	8571	191	194	385	0.496104	190	191	381	0.498688	36	59	187	90	1	373	149	224	0.158602	0.399464	7	7	252	73	11	350	80	270	0.020649	0.228571	27	24	174	96	4	325	120
			2019-08-29	206	0.657143	0.983871	0.938992	0.921196	8175	7111	6101	2485	1745	2602	181	185	366	0.494536	182	190	372	0.489247	71	61	137	109	7	385	170	215	0.161376	0.441558	2	4	300	56	10	372	60	312	0.0110497	0.16129	11	12	252	99	3	377	111
			2019-09-02	210	0.606061	0.965812	0.811671	0.910569	3818	7085	2441	565	389	3034	193	197	390	0.494872	192	194	386	0.497409	78	65	128	87	5	363	152	211	0.181564	0.418733	5	7	274	63	2	351	70	281	0.0200573	0.19943	38	33	218	84	4	377	117
			2019-09-05	213	0.591398	0.994792	0.979167	0.953608	2423	7165	1635	1161	327	1718	193	197	390	0.494872	195	197	392	0.497449	77	75	112	102	6	372	177	195	0.204918	0.475806	2	0	312	70	0	384	70	314	0	0.182292	3	5	312	61	3	384	66
			2019-09-09	217	0.72679	1	1	0.957447	7076	8506	3386	1877	1558	1793	199	197	396	0.502525	189	184	373	0.506702	58	45	181	88	5	377	133	244	0.120968	0.352785	0	0	336	44	4	384	44	340	0	0.114583	0	0	142	33	0	175	33
			2019-09-12	220	0.76178	0.997333	1	1	12679	7869	3310	795	2222	4181	194	196	390	0.497436	190	196	386	0.492228	38	53	175	106	10	382	159	223	0.142473	0.41623	1	0	350	17	7	375	17	358	0	0.0453333	0	0	213	68	8	289	68
			2019-09-16	224	0.747967	1	0.9375	0.956072	11606	7681	6349	1624	1419	2679	191	193	384	0.497396	197	197	394	0.5	47	46	174	91	11	369	137	232	0.128492	0.371274	0	0	375	9	0	384	9	375	0	0.0234375	8	16	294	62	4	384	78
			2019-09-19	227	0.666667	1	1	0.979167	3646	2119	3721	299	1132	1146	194	194	388	0.5	188	198	386	0.487047	58	66	128	117	3	372	183	189	0.178862	0.491935	0	0	221	0	0	221	0	221	0	0	0	0	297	69	10	376	69
			2019-09-23	231	0.665816	1	1	0.99729	14940	7885	11879	256	2416	4904	187	193	380	0.492105	187	184	371	0.504043	74	57	179	78	4	392	135	257	0.146907	0.344388	0	0	374	0	0	374	0	374	0	0	0	0	322	23	1	346	23
			2019-09-26	234	0.735219	1	1	1	10940	11635	4058	116	1579	2551	188	194	382	0.492147	197	195	392	0.502551	57	46	215	70	1	389	116	273	0.118557	0.298201	0	0	88	0	0	88	0	88	0	0	0	0	373	6	0	379	6
			2019-09-30	238	0.828947	1	1	0.983696	6061	6887	5133	0	1174	921	196	195	391	0.501279	198	192	390	0.507692	28	37	236	76	3	380	113	267	0.0981432	0.297368	0	0	96	0	0	96	0	96	0	0	0	0	363	19	2	384	19
			2019-10-03	241	0.852459	1	1	0.982005	11124	5705	4173	38	577	328	189	191	380	0.497368	192	192	384	0.5	33	21	181	127	4	366	148	218	0.058011	0.404372	0	0	83	0	0	83	0	83	0	0	0	0	351	7	1	359	7
			2019-10-07	245	0.894737		1	1	8671	8973	4861	0	538	315	191	188	379	0.503958	194	196	390	0.497436	16	24	222	114	4	380	138	242	0.0638298	0.363158						0	0	0	#DIV/0!	#DIV/0!	0	0	367	11	2	380	11
			2019-10-10	248	0.864	1	1	1	9975	10571	2522	0	306	825	194	192	386	0.502591	196	194	390	0.502564	29	22	201	112	11	375	134	241	0.0604396	0.357333	0	0	6	0	0	6	0	6	0	0	0	0	273	0	0	273	0
			2019-10-14	252	0.915167		1	1	4210	12001	2904	0	116	1062	195	199	394	0.494924	199	197	396	0.502525	16	17	289	61	6	389	78	311	0.0443864	0.200514											0	0	138	0	0	138	0
			2019-10-17	255	0.997396		1	1	12444	6706	2682	0	191	568	192	194	386	0.497409	195	192	387	0.503876	0	1	330	51	2	384	52	332	0.0026178	0.135417											0	0	182	0	0	182	0
			2019-10-21	259	0.977099		1	1	8318	9651	3834	NA	90	316	107	151	258	0.414729	191	194	385	0.496104	3	6	290	90	4	393	96	297	0.0154242	0.244275											0	0	85	0	0	85	0
			2019-10-24	262	0.986945		1	1	8373	8011	912	NA	60	197	189	197	386	0.489637	197	198	395	0.498734	2	3	294	79	5	383	82	301	0.00793651	0.214099											0	0	73	0	0	73	0
			2019-10-28	266	0.958763		1	1	8478	7457	2731	NA	0	644	195	191	386	0.505181	92	110	202	0.455446	8	8	336	33	3	388	41	347	0.0207792	0.10567											0	0	40	0	0	40	0
			2019-10-31	269	0.997382			1	4324	14038	2691	NA	0	124	193	187	380	0.507895	194	191	385	0.503896	1	0	298	82	1	382	82	300	0	0.21466
			2019-11-04	273	1			1	9193	7761	693	NA	0	40	197	196	393	0.501272	200	194	394	0.507614	0	0	368	31	0	399	31	368	0	0.0776942
			2019-11-07	276	0.994624			1	1576	1061	417	NA	0	0	191	193	384	0.497396	197	199	396	0.497475	1	1	328	40	2	372	41	331	0.0027027	0.110215
			2019-11-11	280	1				8548	6580	2006	NA	NA	0	159	125	284	0.559859	181	195	376	0.481383	0	0	208	0	0	208	0	208	0	0
			2019-11-14	283	1				13021	9685	754	NA	NA	0	180	182	362	0.497238	184	177	361	0.509695	0	0	123	0	0	123	0	123	0	0
			2019-11-18	287	1				7574	13128	1014	NA	NA	0	188	192	380	0.494737	192	197	389	0.493573	0	0	344	23	1	368	23	345	0	0.0625
			2019-11-21	290	1				12125	8914	54	NA	NA	NA	188	198	386	0.487047	192	191	383	0.501305	0	0	367	18	0	385	18	367	0	0.0467532
			2019-11-25	294	1				13782	19957	0	NA	NA	NA	167	117	284	0.588028	196	197	393	0.498728	0	0	189	0	0	189	0	189	0	0
			2019-11-28	297	1				20555	8546	255	NA	NA	NA	198	197	395	0.501266	197	197	394	0.5	0	0	26	0	0	26	0	26	0	0
			2019-12-02	301					11334	9128	217	NA	NA	NA	184	181	365	0.50411	198	195	393	0.503817							0	0	#DIV/0!	#DIV/0!
			2019-12-05	304	1				14956	13551	63	NA	NA	NA	192	187	379	0.506596	195	194	389	0.501285	0	0	27	0	0	27	0	27	0	0
			2019-12-09	308	1				13312	9392	25	NA	NA	NA	160	172	332	0.481928	185	195	380	0.486842	0	0	17	0	0	17	0	17	0	0
			2019-12-12	311					18871	12020	0	NA	NA	NA
			2019-12-16	315					25869	10485	0	NA	NA	NA
			2019-12-19	318					22077	16068	0	NA	NA	NA
			2019-12-23	322					16245	18509	0	NA	NA	NA
			End of experiment	End of experiment
[truncated: 13 more columns]

## Sheet: Simulation Data - Posterior
	Stochastic Simulation of the frequency of Ag(QFS)1 using Kyrou et al (2018) parameter estimates
	Low frequency release of Ag(QFS)1 (25%)																									Medium frequency release of Ag(QFS)1 (50%)
	Treatment	2			1	2	3	4	5	6	7	8	9	10	11	12	13	14	15	16	17	18	19	20		Treatment	3			1	2	3	4	5	6	7	8	9	10	11	12	13	14	15	16	17	18	19	20
	Day	Average	Minimun	Maximum	Run 1	Run 2	Run 3	Run 4	Run 5	Run 6	Run 7	Run 8	Run 9	Run 10	Run 11	Run 12	Run 13	Run 14	Run 15	Run 16	Run 17	Run 18	Run 19	Run 20		Day	Average	Minimun	Maximum	Run 1	Run 2	Run 3	Run 4	Run 5	Run 6	Run 7	Run 8	Run 9	Run 10	Run 11	Run 12	Run 13	Run 14	Run 15	Run 16	Run 17	Run 18	Run 19	Run 20
	-74	0	0	0	0	0	0	0	0	0	0	0	0	0	0	0	0	0	0	0	0	0	0	0		-74	0	0	0	0	0	0	0	0	0	0	0	0	0	0	0	0	0	0	0	0	0	0	0
	-70	#DIV/0!	#DIV/0!	#DIV/0!	#DIV/0!	#DIV/0!	#DIV/0!	#DIV/0!	#DIV/0!	#DIV/0!	#DIV/0!	#DIV/0!	#DIV/0!	#DIV/0!	#DIV/0!	#DIV/0!	#DIV/0!	#DIV/0!	#DIV/0!	#DIV/0!	#DIV/0!	#DIV/0!	#DIV/0!	#DIV/0!		-70	#DIV/0!	#DIV/0!	#DIV/0!	#DIV/0!	#DIV/0!	#DIV/0!	#DIV/0!	#DIV/0!	#DIV/0!	#DIV/0!	#DIV/0!	#DIV/0!	#DIV/0!	#DIV/0!	#DIV/0!	#DIV/0!	#DIV/0!	#DIV/0!	#DIV/0!	#DIV/0!	#DIV/0!	#DIV/0!	#DIV/0!
	-67	0	0	0	0	0	0	0	0	0	0	0	0	0	0	0	0	0	0	0	0	0	0	0		-67	0	0	0	0	0	0	0	0	0	0	0	0	0	0	0	0	0	0	0	0	0	0	0
	-63	0	0	0	0	0	0	0	0	0	0	0	0	0	0	0	0	0	0	0	0	0	0	0		-63	0	0	0	0	0	0	0	0	0	0	0	0	0	0	0	0	0	0	0	0	0	0	0
	-60	0	0	0	0	0	0	0	0	0	0	0	0	0	0	0	0	0	0	0	0	0	0	0		-60	0	0	0	0	0	0	0	0	0	0	0	0	0	0	0	0	0	0	0	0	0	0	0
	-56	0	0	0	0	0	0	0	0	0	0	0	0	0	0	0	0	0	0	0	0	0	0	0		-56	0	0	0	0	0	0	0	0	0	0	0	0	0	0	0	0	0	0	0	0	0	0	0
	-53	0	0	0	0	0	0	0	0	0	0	0	0	0	0	0	0	0	0	0	0	0	0	0		-53	0	0	0	0	0	0	0	0	0	0	0	0	0	0	0	0	0	0	0	0	0	0	0
	-49	0	0	0	0	0	0	0	0	0	0	0	0	0	0	0	0	0	0	0	0	0	0	0		-49	0	0	0	0	0	0	0	0	0	0	0	0	0	0	0	0	0	0	0	0	0	0	0
	-46	0	0	0	0	0	0	0	0	0	0	0	0	0	0	0	0	0	0	0	0	0	0	0		-46	0	0	0	0	0	0	0	0	0	0	0	0	0	0	0	0	0	0	0	0	0	0	0
	-42	0	0	0	0	0	0	0	0	0	0	0	0	0	0	0	0	0	0	0	0	0	0	0		-42	0	0	0	0	0	0	0	0	0	0	0	0	0	0	0	0	0	0	0	0	0	0	0
	-39	0	0	0	0	0	0	0	0	0	0	0	0	0	0	0	0	0	0	0	0	0	0	0		-39	0	0	0	0	0	0	0	0	0	0	0	0	0	0	0	0	0	0	0	0	0	0	0
	-35	0	0	0	0	0	0	0	0	0	0	0	0	0	0	0	0	0	0	0	0	0	0	0		-35	0	0	0	0	0	0	0	0	0	0	0	0	0	0	0	0	0	0	0	0	0	0	0
	-32	0	0	0	0	0	0	0	0	0	0	0	0	0	0	0	0	0	0	0	0	0	0	0		-32	0	0	0	0	0	0	0	0	0	0	0	0	0	0	0	0	0	0	0	0	0	0	0
	-28	0	0	0	0	0	0	0	0	0	0	0	0	0	0	0	0	0	0	0	0	0	0	0		-28	0	0	0	0	0	0	0	0	0	0	0	0	0	0	0	0	0	0	0	0	0	0	0
	-25	0	0	0	0	0	0	0	0	0	0	0	0	0	0	0	0	0	0	0	0	0	0	0		-25	0	0	0	0	0	0	0	0	0	0	0	0	0	0	0	0	0	0	0	0	0	0	0
	-21	0	0	0	0	0	0	0	0	0	0	0	0	0	0	0	0	0	0	0	0	0	0	0		-21	0	0	0	0	0	0	0	0	0	0	0	0	0	0	0	0	0	0	0	0	0	0	0
	-18	0	0	0	0	0	0	0	0	0	0	0	0	0	0	0	0	0	0	0	0	0	0	0		-18	0	0	0	0	0	0	0	0	0	0	0	0	0	0	0	0	0	0	0	0	0	0	0
	-14	0	0	0	0	0	0	0	0	0	0	0	0	0	0	0	0	0	0	0	0	0	0	0		-14	0	0	0	0	0	0	0	0	0	0	0	0	0	0	0	0	0	0	0	0	0	0	0
	-11	0	0	0	0	0	0	0	0	0	0	0	0	0	0	0	0	0	0	0	0	0	0	0		-11	0	0	0	0	0	0	0	0	0	0	0	0	0	0	0	0	0	0	0	0	0	0	0
	-7	0	0	0	0	0	0	0	0	0	0	0	0	0	0	0	0	0	0	0	0	0	0	0		-7	0	0	0	0	0	0	0	0	0	0	0	0	0	0	0	0	0	0	0	0	0	0	0
	-4	0	0	0	0	0	0	0	0	0	0	0	0	0	0	0	0	0	0	0	0	0	0	0		-4	0	0	0	0	0	0	0	0	0	0	0	0	0	0	0	0	0	0	0	0	0	0	0
	0	0	0	0	0	0	0	0	0	0	0	0	0	0	0	0	0	0	0	0	0	0	0	0		0	0	0	0	0	0	0	0	0	0	0	0	0	0	0	0	0	0	0	0	0	0	0	0
	3	0	0	0	0	0	0	0	0	0	0	0	0	0	0	0	0	0	0	0	0	0	0	0		3	0	0	0	0	0	0	0	0	0	0	0	0	0	0	0	0	0	0	0	0	0	0	0
	7	0	0	0	0	0	0	0	0	0	0	0	0	0	0	0	0	0	0	0	0	0	0	0		7	0	0	0	0	0	0	0	0	0	0	0	0	0	0	0	0	0	0	0	0	0	0	0
	10	0	0	0	0	0	0	0	0	0	0	0	0	0	0	0	0	0	0	0	0	0	0	0		10	0	0	0	0	0	0	0	0	0	0	0	0	0	0	0	0	0	0	0	0	0	0	0
	14	0.120614	0.02	0.2175	0.14	0.2075	0.143216	0.095	0.1225	0.1025	0.1075	0.02	0.0526316	0.075	0.1275	0.125	0.0575	0.2175	0.123116	0.125313	0.14	0.200501	0.1475	0.0825		14	0.210326	0.0827068	0.353383	0.2025	0.225564	0.0827068	0.2475	0.293233	0.3	0.241206	0.2525	0.175439	0.17	0.24812	0.253133	0.27204	0.353383	0.1275	0.13	0.1275	0.160401	0.16792	0.175879
	17	0.178561	0.115288	0.294416	0.215	0.245	0.155388	0.1225	0.1525	0.15	0.155	0.238095	0.294416	0.13	0.155779	0.165	0.115288	0.145	0.195	0.291457	0.2025	0.117794	0.203008	0.1225		17	0.270527	0.185464	0.536341	0.3275	0.235589	0.2225	0.218593	0.2725	0.2675	0.231156	0.26817	0.536341	0.348371	0.2525	0.25	0.273869	0.375	0.185464	0.19	0.2525	0.244332	0.225564	0.233083
	21	0.0833327	0.0225	0.176322	0.1	0.132832	0.075	0.055	0.065	0.0325	0.0375	0.176322	0.0625	0.0325	0.0975	0.0775	0.1	0.0975	0.155	0.065	0.1025	0.0975	0.0825	0.0225		21	0.122761	0.0275	0.1725	0.0875	0.105	0.12782	0.08	0.165	0.155388	0.1075	0.105	0.0275	0.11	0.1475	0.14787	0.1725	0.1675	0.155388	0.157895	0.0925	0.0902256	0.12782	0.125313
	24	0.0794413	0	0.155388	0.1425	0.1225	0.0526316	0.0625	0.0925	0.0475	0.06	0.04	0.125	0.0576441	0.0425	0	0.125	0.0675	0.155388	0.1075	0.0881612	0.0675	0.055	0.0775		24	0.0926997	0.0525	0.153266	0.0825	0.125313	0.0575	0.0925	0.1225	0.115	0.075	0.0525	0.0825	0.13	0.055	0.07	0.0902256	0.09	0.1	0.075188	0.0725	0.0825	0.13	0.153266
	28	0.123687	0.0452261	0.23	0.198492	0.1825	0.115	0.0525	0.055	0.1175	0.145	0.18797	0.1275	0.0452261	0.130326	0.0975	0.0753769	0.16	0.105	0.23	0.146096	0.0977444	0.13	0.075		28	0.186788	0.07	0.320802	0.2125	0.215	0.07	0.183417	0.192982	0.240602	0.19	0.16	0.25	0.197995	0.1325	0.18	0.246231	0.320802	0.142857	0.095	0.2075	0.14787	0.1475	0.203008
	31	0.147973	0.0225	0.3925	0.1375	0.3925	0.1175	0.0625	0.1025	0.203008	0.29	0.07	0.0225	0.085213	0.0977444	0.0525	0.0225	0.2375	0.135	0.220551	0.2	0.1875	0.180451	0.1425		31	0.23606	0.0675	0.425	0.253133	0.2	0.1725	0.28	0.2575	0.4175	0.231156	0.29	0.230576	0.195489	0.195	0.175	0.2525	0.425	0.175	0.1225	0.33584	0.3425	0.1025	0.0675
	35	0.157433	0.06	0.295	0.195	0.295	0.0975	0.115288	0.06	0.0952381	0.145	0.278195	0.235	0.138191	0.0925	0.1375	0.1075	0.2225	0.155	0.218045	0.190476	0.125313	0.16792	0.0775		35	0.176324	0.095	0.291457	0.1775	0.1425	0.12782	0.291457	0.260652	0.1725	0.105	0.1375	0.157895	0.215539	0.115	0.095	0.1775	0.235	0.137845	0.195	0.22	0.112782	0.23	0.22
	38	0.136876	0.0125	0.453634	0.145363	0.453634	0.0125	0.08	0.0225	0.12	0.0425	0.195489	0.218045	0.08	0.0925	0.0525	0.165	0.175439	0.195	0.198992	0.1825	0.120301	0.100251	0.085		38	0.163545	0.085	0.325815	0.1025	0.1325	0.143216	0.2425	0.303258	0.14	0.165829	0.100251	0.1475	0.165	0.1125	0.1275	0.11	0.261307	0.085	0.1125	0.112782	0.180451	0.325815	0.200501
	42	0.149294	0.0325	0.3	0.135338	0.3	0.122807	0.085	0.0625	0.145	0.102757	0.2125	0.145363	0.045	0.1375	0.045	0.0325	0.2125	0.275	0.282116	0.175	0.1325	0.18	0.1575		42	0.213746	0.1225	0.38	0.2075	0.15	0.132832	0.235	0.290727	0.305	0.243108	0.135	0.152882	0.1875	0.1225	0.2275	0.300752	0.38	0.170426	0.130653	0.190476	0.33	0.1575	0.225564
	45	0.140136	0.01	0.280702	0.215539	0.265	0.15	0.01	0.0576441	0.135	0.2325	0.0575	0.125313	0.0675	0.1625	0.085	0.055	0.19	0.195	0.280702	0.140351	0.1875	0.112782	0.0778894		45	0.225729	0.07	0.4125	0.22807	0.22	0.145363	0.22807	0.2125	0.28	0.265	0.2625	0.243108	0.1825	0.16	0.1825	0.29	0.4125	0.183417	0.07	0.320802	0.298246	0.22	0.11
	49	0.165149	0.04	0.3075	0.23	0.3075	0.175	0.14787	0.0425	0.13	0.2075	0.173804	0.1925	0.095	0.115288	0.115	0.177945	0.180905	0.18797	0.226131	0.225564	0.2075	0.125	0.04		49	0.221276	0.123116	0.3125	0.255639	0.2375	0.253133	0.286432	0.2725	0.1975	0.142857	0.1975	0.155779	0.200501	0.1325	0.170426	0.310777	0.3125	0.2225	0.123116	0.182957	0.281407	0.265	0.225
	52	0.20053	0.0225	0.403509	0.16792	0.403509	0.095	0.1175	0.0225	0.16	0.2375	0.396985	0.2125	0.145	0.13	0.120301	0.0825	0.39	0.12	0.38	0.319095	0.205	0.117794	0.1875		52	0.232588	0.0877193	0.421053	0.215	0.0877193	0.16	0.248744	0.418546	0.2825	0.155	0.17	0.278195	0.2	0.215	0.14	0.1675	0.421053	0.1525	0.17	0.3725	0.29	0.3125	0.195
	56	0.182691	0.0325815	0.427136	0.2125	0.3875	0.0325815	0.08	0.0426065	0.1425	0.1375	0.203008	0.241206	0.0525	0.165414	0.0825	0.142857	0.265	0.1475	0.427136	0.233083	0.370927	0.125	0.1625		56	0.256706	0.125313	0.486216	0.19	0.2275	0.233083	0.303258	0.2075	0.22	0.1425	0.155	0.314861	0.16	0.19	0.192982	0.334171	0.486216	0.1575	0.125313	0.395	0.4075	0.305764	0.385965
	59	0.178872	0.055	0.433249	0.200501	0.253133	0.142857	0.0775	0.055	0.1525	0.190476	0.270677	0.285	0.0775	0.192982	0.065	0.17	0.1475	0.253133	0.433249	0.1175	0.17	0.15	0.172932		59	0.253917	0.13	0.3475	0.2375	0.13	0.2325	0.2175	0.34	0.3475	0.290727	0.23	0.16	0.180451	0.245	0.22	0.345865	0.3375	0.241206	0.210526	0.22807	0.308271	0.293233	0.2825
	63	0.225436	0.035	0.598997	0.29397	0.360902	0.185	0.0775	0.035	0.165	0.245	0.265	0.155	0.085	0.16	0.165	0.2575	0.350877	0.39	0.598997	0.182957	0.185464	0.220551	0.13		63	0.259822	0.1125	0.383459	0.165	0.1575	0.1475	0.330827	0.345	0.366834	0.283208	0.2675	0.324121	0.200501	0.1875	0.2075	0.361809	0.383459	0.1125	0.185464	0.345865	0.2225	0.23	0.371859
	66	0.225321	0.0425	0.3875	0.1725	0.3875	0.2	0.1325	0.0425	0.25	0.175	0.2625	0.315657	0.162907	0.218045	0.14	0.0827068	0.3775	0.37594	0.355164	0.380353	0.260652	0.155	0.06		66	0.278647	0.0925	0.525	0.2125	0.0925	0.300752	0.293233	0.493734	0.308271	0.215	0.22	0.356784	0.273183	0.235589	0.15	0.31	0.295739	0.1425	0.19	0.35	0.525	0.265664	0.3425
	70	0.222875	0.0175	0.488722	0.2075	0.488722	0.17	0.11	0.0175	0.135	0.215539	0.3575	0.1875	0.05	0.162907	0.1475	0.263819	0.28	0.3375	0.486216	0.275	0.28	0.1625	0.122807		70	0.298704	0.09	0.573935	0.2525	0.215539	0.261307	0.286432	0.454774	0.353383	0.245614	0.09	0.347607	0.245	0.323308	0.170854	0.347607	0.573935	0.233668	0.1175	0.312343	0.361809	0.363409	0.4175
	73	0.235484	0.0325	0.4925	0.251256	0.360902	0.13	0.125	0.047619	0.1675	0.251256	0.3275	0.345	0.0325	0.2575	0.105	0.185	0.4925	0.326633	0.474874	0.276382	0.2525	0.132832	0.16792		73	0.317086	0.1725	0.4775	0.2375	0.180451	0.338346	0.338346	0.37594	0.3675	0.33584	0.3	0.2075	0.32	0.235589	0.2875	0.458647	0.4775	0.1725	0.235	0.425	0.255	0.428571	0.365
	77	0.26658	0.04	0.5775	0.451128	0.5775	0.172932	0.04	0.06	0.24812	0.2575	0.255639	0.2875	0.160401	0.2225	0.13	0.1475	0.313283	0.4425	0.526316	0.37594	0.3175	0.2125	0.132832		77	0.341865	0.165	0.59	0.326633	0.165	0.40201	0.418546	0.396985	0.383459	0.2267	0.2375	0.37594	0.192982	0.213033	0.36	0.455	0.59	0.2175	0.277778	0.293233	0.5825	0.3775	0.345
	80	0.292463	0.075	0.63	0.3225	0.63	0.23	0.075	0.0827068	0.380952	0.283208	0.243108	0.3225	0.0778894	0.213033	0.1425	0.358396	0.42	0.443609	0.54386	0.38	0.2375	0.2725	0.19		80	0.344039	0.1475	0.55	0.22	0.1475	0.344221	0.41604	0.537879	0.468672	0.3375	0.2425	0.35	0.3575	0.26	0.2525	0.328321	0.448622	0.240602	0.175439	0.55	0.4825	0.390977	0.33
	84	0.298683	0.037594	0.600503	0.3125	0.561404	0.1875	0.1025	0.037594	0.27	0.32	0.335	0.345865	0.045	0.2525	0.0825	0.223058	0.52381	0.5825	0.600503	0.315789	0.3675	0.25	0.258145		84	0.359508	0.118388	0.606516	0.230576	0.118388	0.41206	0.43609	0.498747	0.527638	0.384422	0.1775	0.4625	0.273183	0.27	0.238095	0.542714	0.606516	0.1675	0.235589	0.4275	0.3775	0.3475	0.45614
	87	0.277573	0.04	0.610553	0.1775	0.5375	0.203518	0.075188	0.08	0.2075	0.3775	0.345865	0.338346	0.04	0.140351	0.226131	0.26	0.3775	0.4225	0.610553	0.24	0.305764	0.2875	0.298246		87	0.358851	0.165	0.621554	0.2175	0.213033	0.213033	0.324121	0.41604	0.343358	0.353383	0.165	0.441103	0.323308	0.325815	0.215	0.411028	0.621554	0.240602	0.2125	0.425	0.585	0.603015	0.527638
	91	0.32473	0.06	0.745	0.3525	0.745	0.195	0.1375	0.06	0.255	0.285	0.344221	0.356784	0.1225	0.2775	0.1725	0.218045	0.5925	0.542714	0.631579	0.445	0.33584	0.170426	0.255		91	0.429349	0.157895	0.824121	0.365	0.157895	0.463659	0.365915	0.486216	0.609572	0.2825	0.2975	0.413534	0.33	0.315789	0.3175	0.488665	0.6925	0.245	0.39	0.567839	0.824121	0.46	0.513784
	94	0.336924	0.0651629	0.643939	0.58794	0.6125	0.1975	0.1525	0.0651629	0.3775	0.315	0.250627	0.266332	0.0725	0.335	0.165	0.281013	0.501253	0.635678	0.643939	0.3625	0.3725	0.306533	0.2375		94	0.418778	0.12	0.6425	0.3075	0.12	0.548872	0.483709	0.508816	0.577889	0.394472	0.255	0.49	0.4575	0.2825	0.315	0.45614	0.56	0.26	0.263158	0.537688	0.6425	0.411028	0.503778
	98	0.34501	0.05	0.726817	0.3675	0.726817	0.273183	0.095	0.05	0.383459	0.346734	0.355	0.388471	0.0825	0.233668	0.14	0.354271	0.4975	0.717884	0.6975	0.3475	0.335	0.285714	0.2225		98	0.435741	0.205	0.715	0.2825	0.205	0.39	0.468514	0.685	0.537879	0.34005	0.2675	0.485	0.423559	0.27	0.285	0.623116	0.715	0.366834	0.3475	0.4325	0.6025	0.515	0.472362
	101	0.361403	0.03	0.77	0.421053	0.77	0.211055	0.085	0.0601504	0.2475	0.3425	0.342569	0.595	0.03	0.26	0.1775	0.308271	0.665	0.657431	0.685	0.350877	0.418546	0.310606	0.29		101	0.426302	0.203008	0.802005	0.3225	0.203008	0.323308	0.5175	0.495	0.3825	0.407035	0.303258	0.501253	0.298246	0.3175	0.295	0.614035	0.802005	0.253133	0.260652	0.558897	0.535	0.483709	0.6525
	105	0.39477	0.0629723	0.7725	0.421717	0.7725	0.265	0.0701754	0.0629723	0.3675	0.335	0.515152	0.396985	0.105	0.3475	0.2375	0.3025	0.6925	0.5875	0.7425	0.5825	0.47	0.360902	0.26		105	0.471531	0.2	0.666667	0.3825	0.2	0.55	0.406015	0.625	0.610553	0.5375	0.26817	0.496241	0.417085	0.3375	0.3825	0.556391	0.626566	0.335	0.34	0.666667	0.541353	0.544081	0.6075
	108	0.412186	0.105	0.869347	0.620603	0.734336	0.263158	0.15	0.105	0.4025	0.423559	0.261307	0.51005	0.14	0.329146	0.29	0.3425	0.64411	0.561404	0.869347	0.485	0.4425	0.341709	0.3275		108	0.503728	0.2075	0.847118	0.3675	0.2075	0.4975	0.40201	0.7175	0.726817	0.486216	0.255	0.6125	0.390977	0.325	0.325	0.53	0.76	0.479798	0.3525	0.57	0.847118	0.5725	0.649123
	112	0.441645	0.085	0.879699	0.565	0.879699	0.17	0.085	0.0977444	0.43609	0.505	0.482412	0.611529	0.1425	0.358396	0.2425	0.3375	0.759398	0.859296	0.835	0.33584	0.5325	0.2725	0.325		112	0.527536	0.195	0.844612	0.336683	0.195	0.628141	0.5925	0.586902	0.649123	0.360202	0.290727	0.626566	0.55	0.35	0.3925	0.652393	0.829574	0.363636	0.3975	0.648241	0.844612	0.568922	0.6875
	115	0.446131	0.12	0.776382	0.5225	0.755	0.2925	0.16	0.1275	0.431078	0.4775	0.495	0.674242	0.12	0.27	0.346734	0.3975	0.656642	0.7275	0.776382	0.576441	0.438596	0.285	0.3925		115	0.473882	0.1975	0.746867	0.385	0.205514	0.382872	0.6	0.694236	0.568922	0.431078	0.1975	0.654135	0.368421	0.331658	0.3425	0.531646	0.746867	0.3075	0.275	0.645	0.5675	0.6025	0.639798
	119	0.472468	0.12	0.91	0.561404	0.8675	0.298995	0.1275	0.12	0.495	0.515	0.460957	0.680101	0.17	0.383459	0.2625	0.265664	0.827068	0.806045	0.91	0.5225	0.5475	0.265664	0.3625		119	0.559164	0.2275	0.875	0.53	0.2275	0.451128	0.511278	0.770781	0.663317	0.502513	0.32	0.508772	0.4325	0.408521	0.365915	0.70202	0.875	0.464824	0.4975	0.706767	0.746231	0.67	0.828715
	122	0.468911	0.0875	0.817043	0.63	0.7975	0.305764	0.0875	0.1025	0.48	0.41604	0.485	0.594458	0.095	0.303258	0.243108	0.522613	0.817043	0.67	0.76	0.623116	0.6875	0.388471	0.369347		122	0.541524	0.263158	0.8875	0.365	0.263158	0.483709	0.425	0.825	0.686717	0.59596	0.3875	0.4875	0.593985	0.3575	0.295	0.719298	0.8875	0.448622	0.280702	0.642317	0.8275	0.681013	0.5775
	126	0.489702	0.1075	0.889724	0.635	0.889724	0.320802	0.1775	0.1075	0.496241	0.6	0.648241	0.620603	0.1425	0.280702	0.24	0.2825	0.864662	0.785	0.839599	0.525126	0.501253	0.428571	0.408521		126	0.574199	0.155	0.92	0.525	0.155	0.573935	0.516291	0.716792	0.794486	0.60804	0.27	0.676692	0.616541	0.398496	0.434673	0.692695	0.92	0.4	0.368421	0.648241	0.679198	0.695	0.794486
	129	0.51544	0.112782	0.9	0.751256	0.9	0.392947	0.1575	0.18797	0.49	0.735	0.451128	0.680905	0.112782	0.339196	0.33584	0.364322	0.862155	0.656642	0.879699	0.628141	0.595	0.323308	0.465		129	0.594897	0.24	0.9025	0.4	0.24	0.636591	0.623116	0.735	0.826633	0.5375	0.255	0.699248	0.518797	0.378446	0.432161	0.820707	0.9025	0.399497	0.4075	0.774436	0.7225	0.733668	0.854637
	133	0.543638	0.115288	0.949875	0.6725	0.8775	0.305764	0.2075	0.130326	0.58	0.6525	0.388471	0.809045	0.115288	0.433584	0.358396	0.433584	0.87218	0.77193	0.949875	0.743719	0.668342	0.428571	0.473684		133	0.624666	0.28	0.995	0.516291	0.3025	0.642317	0.598997	0.919395	0.729323	0.578947	0.28	0.654912	0.676692	0.343358	0.385965	0.791457	0.92	0.5475	0.393484	0.77193	0.995	0.653266	0.79198
	136	0.563142	0.1675	0.867168	0.598997	0.867168	0.4075	0.1675	0.17	0.6625	0.592965	0.781955	0.681818	0.265	0.38	0.385965	0.4	0.8375	0.7825	0.8475	0.756892	0.625	0.372796	0.679293		136	0.638923	0.28	0.93	0.53	0.290727	0.527638	0.629073	0.8375	0.8575	0.565327	0.28	0.721106	0.52381	0.433584	0.482412	0.883838	0.8225	0.5375	0.449749	0.806533	0.93	0.8	0.869674
	140	0.574097	0.17	0.9425	0.706767	0.9425	0.467337	0.1975	0.17	0.636591	0.654135	0.834586	0.748111	0.197995	0.320802	0.355	0.414573	0.7675	0.855	0.9025	0.622166	0.73	0.4075	0.551378		140	0.650311	0.305	0.947368	0.5975	0.305	0.61809	0.565	0.873418	0.876884	0.647355	0.343358	0.869674	0.66416	0.56391	0.36	0.901763	0.947368	0.330827	0.4025	0.775	0.761905	0.815	0.7875
	143	0.597024	0.1225	0.989975	0.768844	0.989975	0.452261	0.2925	0.1225	0.609023	0.7425	0.6825	0.794486	0.1925	0.315	0.3525	0.4825	0.965	0.741855	0.865	0.68593	0.765	0.474874	0.645729		143	0.668581	0.215	0.994962	0.605528	0.215	0.764411	0.590452	0.939698	0.877193	0.766917	0.3525	0.73	0.471178	0.471178	0.483709	0.924051	0.994962	0.5675	0.469849	0.7225	0.825	0.725	0.875
	147	0.599063	0.122807	0.994962	0.828715	0.937343	0.46	0.205514	0.165414	0.539043	0.79597	0.785	0.556675	0.122807	0.531328	0.4125	0.425	0.994962	0.869347	0.882206	0.794486	0.814536	0.481013	0.379397		147	0.68838	0.182957	0.93985	0.600503	0.182957	0.664987	0.6625	0.851385	0.867168	0.633166	0.37594	0.789474	0.645729	0.5625	0.656642	0.93985	0.8825	0.485	0.629073	0.729323	0.869674	0.895	0.844221
	150	0.606311	0.165	0.995	0.785	0.955	0.505	0.2075	0.19598	0.7875	0.707071	0.453401	0.796482	0.165	0.403509	0.4125	0.427136	0.904762	0.835	0.995	0.839196	0.7925	0.4875	0.471178		150	0.706538	0.218045	0.984962	0.5425	0.29397	0.671679	0.735	0.922111	0.924623	0.755	0.218045	0.8	0.714286	0.4525	0.5875	0.79397	0.984962	0.684343	0.629073	0.882206	0.795	0.845	0.89899
	154	0.661408	0.168342	0.9775	0.88	0.942211	0.5025	0.263158	0.168342	0.756892	0.8	0.685	0.889447	0.2225	0.47	0.4225	0.459799	0.9775	0.86	0.9625	0.761905	0.83	0.558897	0.815		154	0.721453	0.3825	0.992481	0.6525	0.3825	0.574307	0.733668	0.93985	0.805	0.6275	0.415	0.766917	0.7475	0.581454	0.6	0.957071	0.829574	0.5275	0.493734	0.9325	0.992481	0.9325	0.9375
	157	0.674853	0.2375	1	0.862155	0.9975	0.571429	0.2925	0.2375	0.675	0.774436	0.798995	0.909774	0.255	0.536524	0.471178	0.609572	0.825	0.909774	1	0.698492	0.9025	0.448622	0.721106		157	0.710058	0.325	0.997487	0.675	0.376884	0.811558	0.606516	0.9425	0.889724	0.503759	0.4025	0.8425	0.58794	0.636591	0.4	0.9925	0.9425	0.325	0.573935	0.894472	0.914787	0.885	0.997487
	161	0.668464	0.205514	1	0.942356	1	0.520101	0.205514	0.243108	0.72796	0.7675	0.889447	0.796992	0.235589	0.423559	0.463659	0.611111	0.939698	0.862155	0.952381	0.849246	0.909774	0.408521	0.620603		161	0.754328	0.358396	1	0.716792	0.380353	0.779449	0.675	0.907035	0.93	0.758186	0.358396	0.8675	0.731156	0.59799	0.56	0.942211	1	0.5025	0.8075	0.7875	0.92	0.87	0.995
	164	0.673383	0.1	0.9975	0.88	0.9925	0.43	0.301508	0.1675	0.769424	0.838791	0.877193	0.912281	0.1	0.48995	0.4775	0.568922	0.9975	0.8925	0.9975	0.839196	0.89	0.4675	0.577889		164	0.743217	0.255639	1	0.5625	0.255639	0.746231	0.773869	0.947368	0.9575	0.609023	0.360902	0.922306	0.7475	0.667506	0.455	1	1	0.6325	0.740554	0.79397	0.9075	0.842105	0.942356
	168	0.707572	0.235	1	0.947368	1	0.525126	0.471178	0.288221	0.778894	0.8625	0.81	0.733668	0.235	0.502513	0.4825	0.5025	0.9325	0.99	0.994987	0.864662	0.87	0.642317	0.7175		168	0.772004	0.285	1	0.653266	0.410127	0.834586	0.704261	0.8875	0.88	0.794486	0.285	0.815	0.685	0.696742	0.65	0.997487	0.9125	0.707809	0.761307	0.8225	1	0.9525	0.99
	171	0.7141	0.1625	1	0.875	0.9925	0.582915	0.1625	0.195	0.798995	0.894472	0.8775	0.844221	0.19	0.613065	0.486216	0.625628	0.862155	0.992481	1	0.937343	0.95	0.58794	0.81407		171	0.772618	0.225564	0.997487	0.635	0.467337	0.807107	0.7025	0.935	0.94	0.75063	0.225564	0.907268	0.695214	0.68	0.5575	0.997487	0.995	0.67	0.746867	0.935	0.9175	0.952381	0.935
	175	0.721657	0.2225	1	0.8575	1	0.575	0.253133	0.2225	0.759398	0.9475	0.844612	0.839599	0.23	0.605528	0.611529	0.7825	0.989975	0.8075	1	0.899749	0.9275	0.474619	0.805		175	0.789918	0.3975	0.985	0.7825	0.3975	0.761307	0.7775	0.9475	0.985	0.722922	0.478697	0.957393	0.68262	0.701754	0.5875	0.9575	0.92	0.61	0.816583	0.917293	0.905	0.914787	0.975
	178	0.723308	0.225564	1	0.9425	1	0.6275	0.3075	0.225564	0.859649	0.839599	0.89	0.941772	0.3325	0.5975	0.513784	0.745	0.894737	1	1	0.655	0.955	0.423559	0.715		178	0.824635	0.458438	1	0.793451	0.458438	0.734336	0.849246	0.995	0.909548	0.824561	0.55	0.879699	0.728643	0.76	0.674185	0.9675	1	0.593985	0.846734	0.98	0.994987	0.952381	1
	182	0.736662	0.27	1	0.909774	1	0.580402	0.27	0.279597	0.85	0.9675	0.834586	0.857143	0.3475	0.593985	0.515	0.7225	0.992481	0.84	0.98	0.9225	0.99	0.551637	0.728643		182	0.804848	0.4075	1	0.77193	0.4225	0.909548	0.87	0.972431	0.8775	0.731156	0.4075	0.8175	0.817043	0.726131	0.59	0.997494	1	0.696742	0.896985	0.8925	0.8775	0.8225	1
	185	0.761739	0.285	1	0.9425	1	0.56	0.353383	0.285	0.849624	0.82	0.994987	0.80402	0.328321	0.601504	0.595477	0.670854	0.997494	1	1	0.95	0.9925	0.64411	0.845		185	0.822002	0.373434	1	0.746231	0.398496	0.73	0.814536	0.9225	0.8175	0.862155	0.373434	0.9975	0.765	0.854271	0.733668	1	1	0.705	0.897243	1	0.9925	0.8475	0.9825
	189	0.776102	0.280702	1	0.949875	1	0.671679	0.2975	0.35	0.858942	0.9	0.937343	0.994962	0.280702	0.703797	0.64411	0.713568	0.994987	0.864662	1	0.91	0.937343	0.658291	0.854271		189	0.8388	0.435	1	0.862155	0.435	0.826196	0.734336	0.92	0.997481	0.786432	0.445	0.994987	0.7325	0.776942	0.7675	0.97	0.9975	0.72	0.865	0.955	1	1	0.989975
	192	0.781788	0.348371	1	1	1	0.6225	0.349246	0.359296	0.749373	0.9975	0.945	0.905	0.348371	0.70529	0.6	0.781407	1	0.9975	1	0.897243	1	0.60804	0.77		192	0.849173	0.555	1	0.775	0.555	0.919598	0.694236	1	0.895	0.864322	0.571429	0.99	0.71	0.8275	0.69598	1	1	0.75188	0.85101	0.93	1	0.9525	1
	196	0.797981	0.290727	1	0.992462	1	0.7875	0.35589	0.290727	0.9075	1	0.8775	0.974747	0.3275	0.674185	0.599496	0.859649	0.9975	1	1	0.8225	1	0.58794	0.904523		196	0.872996	0.4425	1	0.886935	0.475	0.896725	0.8425	1	0.967419	0.926952	0.4425	0.9925	0.869018	0.807018	0.786967	1	0.9175	0.744361	0.934673	1	1	0.969849	1
	199	0.806136	0.231156	1	1	1	0.625	0.385	0.2675	0.861809	1	0.977444	0.904762	0.231156	0.803526	0.697733	0.81203	1	1	1	0.9525	1	0.704261	0.9		199	0.873782	0.5	1	0.842105	0.5075	0.947236	0.889724	0.925	0.994987	0.821608	0.5	1	0.844612	0.7875	0.8675	0.997041	1	0.70603	0.959799	1	1	0.885	1
	203	0.811792	0.285	1	1	1	0.775	0.350877	0.473552	0.977444	0.815	0.865	0.922306	0.285	0.735516	0.78	0.884712	1	0.997494	1	0.954887	1	0.621554	0.7975		203	0.892935	0.3275	1	0.8625	0.5425	0.909774	0.874687	1	1	0.849624	0.3275	1	0.929825	0.919799	0.93	1	1	0.8175	0.955	0.94	1	1	1
	206	0.790885	0.34	1	1		0.651515	0.39599	0.34	0.919598	0.9375	1	0.99	0.4325	0.739348	0.7525	0.81203	1	0.5125	1	0.9975	1	0.665829	0.88		206	0.867927	0.461153	1	0.855	0.461153	0.90932	0.89196	0.945	1	0.902256	0.634085	0.995	0.791457	0.899749	0.841709	1	1	0.835	0.889724	0.9975	0.512129	0.997494	1
	210	0.835042	0.364322	1	0.9925		0.848866	0.472362	0.364322	0.9	0.9425	1	0.98	0.405	0.753769	0.666667	0.927318	1	0.9975	1	0.957286	1	0.695214	0.9625		210	0.899333	0.526582	1	0.9775	0.526582	0.915	0.8425	0.9975	0.96	0.942211	0.576441	0.9975	0.786967	0.85	0.8075	1	0.995	0.854637	0.969849	1	1	0.987469	1
	213	0.832061	0.36	1	0.992481		0.795455	0.39599	0.428571	0.915	1	1	0.99	0.36	0.680101	0.849624	0.869674	1	1	1	0.9575	1	0.6675	0.907268		213	0.905532	0.535	1	0.907268	0.625	1	0.937028	0.994987	0.9975	0.8925	0.535	0.9675	0.8175	0.829574	0.927318	1	1	0.789474	0.89	1	1	1	1
	217	0.847582	0.355	1	1		0.776942	0.38	0.43	0.935	0.9575	0.997494	0.997487	0.355	0.794486	0.8375	0.93199	1	1	1	0.9975	1	0.7733	0.93985		217	0.920088	0.4475	1	0.977444	0.5375	0.947368	1	1	1	0.85	0.4475	1	0.9225	0.8775	0.939698	1	1	0.904762	0.997494	1	1	1	1
	220	0.825843	0.313283	1	1		0.7725	0.415	0.365915	0.9975	0.994987	0.89	0.824121	0.313283	0.728643	0.91	0.88	1	0.917293	1	1	1	0.711779	0.97		220	0.921761	0.555276	1	0.935	0.555276	0.955	0.96	1	1	0.869347	0.611529	1	0.9975	0.9599	0.9975	1	1	0.749373	0.917293	0.9275	1	1	1
	224	0.862997	0.5325	1	1		0.798995	0.591479	0.54386	1	0.764411	1	1	0.5325	0.834586	0.8625	0.85	1	0.855	1	0.9975	1	0.816121	0.95		224	0.918387	0.5225	1	0.93	0.621554	0.947368	0.9125	1	0.995	0.867168	0.5225	1	0.856784	0.972362	0.8725	1	1	0.93	0.94	1	1	1	1
	227	0.848166	0.45	1	1		0.817043	0.621554	0.463659	0.97	0.982412	0.9975	0.8575	0.45	0.771357	0.69	0.9975	1	0.84131		1	1	0.864662	0.9425		227	0.924802	0.561404	1	0.9525	0.673367	0.995	0.802005	0.9975	1	0.985	0.561404	1	0.854271	0.8825	0.985	1	1	0.81	1	1	1	0.9975	1
	231	0.863839	0.458647	1	1		0.896725	0.508772	0.489899	1	0.989899	0.9875	0.992443	0.458647	0.839599	0.81	0.994975	1	0.819549		1		0.902256	0.995		231	0.93735	0.61	1	0.95	0.61	0.9975	0.95	1	0.9975	0.952381	0.65	1	0.9125	0.8775	1	1	1	0.907268	0.942356	1	1	1	1
	234	0.862679	0.403509	1	1		0.917085	0.542714	0.403509	0.947236	1	1	0.997487	0.505	0.867168	0.8825	0.783375	1	1		1	1	0.862155	0.82		234	0.95573	0.749373	1	0.9025	0.749373	1	0.997494	1	0.99308	0.922306	0.761905	1	0.99	0.9575	0.9975		1	0.887218	1	1	1	1	1
	238	0.894393	0.534005	1	1		0.937343	0.688442	0.534005	0.995	0.9625	1	0.8125	0.636591	0.815657	0.915	1	1	0.99		1	1	0.81203	1		238	0.944461	0.6425	1	0.9325	0.66	0.99	0.9275	1	1	0.9725	0.6425	1	0.902256	0.9725	1		1	0.97	0.9775	0.9975	1	1	1
	241	0.858547	0.421053	1	1		0.857143	0.665829	0.448622	1	0.94	1	0.83208	0.421053	0.841709	0.954774	0.842105	1	0.994987		1		0.802005	0.995		241	0.943928	0.6425	1	1	0.695214	0.994962	0.869674	1	1	0.9975	0.6425	1	0.99	0.9625	0.8725	1	1	0.912281	1	0.9975	1	1
	245	0.86214	0.511278	1	1		0.925	0.681704	0.511278	1	0.9225	1	0.825	0.56	0.91206	0.81	0.899749		0.939698		1		0.902256	0.905		245	0.949624	0.723618	1	1	0.723618	0.995	0.9625	1	1	0.9275	0.755	1	0.847118	0.935	1		1	0.9475	1	1	1	1
	248	0.883939	0.4725	1	1		0.902256	0.625628	0.513784	1	1	1	1	0.4725	0.909548	0.977444	0.9875		0.989975		0.9975		0.876884	0.89		248	0.95441	0.73	1	0.995	0.781955	0.825	0.96	1	0.995	0.992462	0.73	1	0.997487	0.9275	0.992481		1	0.9825	1	1	1	1
	252	0.901824	0.565	1			0.9975	0.611529	0.565	1	1	1	0.994924	0.629073	0.965	0.967419	0.962312		1		1		0.844612	0.99		252	0.96588	0.79597	1	0.955	0.79597	0.992481	0.965	1	1	1	0.844221		0.957286	0.995	1		1	0.915	1	1	1	1
	255	0.9034	0.555	1			0.957179	0.766917	0.6425	1	1	1	0.934837	0.555	0.937186	0.954887	1		1		1		0.9025	0.9		255	0.9762	0.761905	1	0.9975	0.761905	1	0.994987	1	1	1	0.922306	1	0.995	0.94	1		1	0.9599	1	1	1	1
	259	0.884128	0.615578	1			0.965	0.777778	0.615578	0.9525	1	1	0.904762	0.666667	0.864662	0.91	0.997481		0.925		1		0.85	0.8325		259	0.925449	0.685	1	0.96	0.75188	0.7725	0.945	1	1	0.992481	0.685		0.9375	0.8875	0.9975			0.952381	1	1	1
	262	0.913999	0.672544	1			0.9325	0.749373	0.672544	1	1	1	0.796992	0.771357	0.9599	0.905	1		0.992481		1		0.934837	0.995		262	0.943412	0.725	1	0.994987	0.929293	0.725	1	1	1	0.992481	0.764411		0.9925	0.94	0.9025			0.91	1	1	1
	266	0.928588	0.628141	1			0.964912	0.7225	0.628141	1	1	1	0.989924	0.688442	0.962406	0.995	0.994987		0.9975		1		0.985	1		266	0.944564	0.75	1	0.9975	0.75	0.866834	0.985		1	1	0.795		0.9325	0.9625	0.9975			0.9925	1		1
	269	0.919213	0.652393	1			0.954887	0.696742	0.652393	1	1	1	0.895	0.689223	1	0.9875	0.987469		1		1		0.93	0.994987		269	0.957074	0.735	1	1	0.93199	0.885	0.987469		1	1	0.735		1	0.96	1			0.9425	1		1
	273	0.917661	0.70603	1			0.98	0.847118	0.70603	1	1	1	0.992481	0.711779	0.955	0.995	1		0.73		1		0.895	0.9525		273	0.960604	0.857143	1	1	0.887218	0.974937	0.937343			1	0.857143		0.9975	0.965	0.9975			0.95	1
	276	0.937739	0.757576	1			0.995	0.766917	0.757576	1	1		1	0.786967	0.9975	0.974937	1		1		1		0.932161	0.917293		276	0.961302	0.855	1	0.987469	0.887218	0.855	1			1	0.8975		1	0.997494	0.9975			0.952141	1
	280	0.945669	0.754386	1			0.9925	0.857143	0.754386	1	1		0.994949	0.8625	0.945	0.974937	1		1				0.914787	0.9975		280	0.960734	0.84596	1	1	0.84596	0.995	1			1	0.847118		0.8975	0.985	0.9975			1	1
	283	0.940192	0.7975	1			0.98	0.849624	0.808081	1	1		0.997481	0.835	0.9975	0.992481	1		1				0.964824	0.7975		283	0.96128	0.819549	1	1	0.907035	0.9975	1			1	0.819549		0.88	0.995	1			0.975	1
	287	0.916373	0.7125	1			0.957393	0.8075	0.773537	1	1		0.992462	0.781955	0.995	1	1		0.7125				0.95	0.9425		287	0.980745	0.8675	1	1	0.8675	0.97995	1			1	0.9625		1	0.9975	1			1
	290	0.938599	0.727273	1			1	0.825	0.727273	1	1		1	0.807018	1	1	1		0.997494				0.9575	0.8875		290	0.964091	0.85	1	1	0.9225	0.8875	1			1	0.85		1	1	0.9525			0.9925	1
	294	0.957042	0.830808	1			1	0.9325	0.830808	1	1		0.957393	0.843829	1	0.9975	1		1				0.9775	0.90201		294	0.96048	0.8325	1	1	0.85	0.959799	1			1	0.8325		1	0.975	1			0.9875
	297	0.95191	0.836683	1			1	0.9	0.838791	1	1		0.977444	0.836683	1	1			1				0.9975	0.8725		297	0.974302	0.855	1	1	0.929825	1	1			1	0.855		1	0.9325	1			1	1
	301	0.959297	0.786967	1			0.9625	0.935	0.786967	1	1		1	0.847118	1	1			0.9875				1	0.992481		301	0.98196	0.922306	1	1	0.922306	0.98	1			1	0.927318		0.989975	1	1			1
	304	0.977392	0.8925	1			1	0.957179	0.914141	1			1	0.8925	1	1			0.994987				0.9975	0.995		304	0.98624	0.905	1	1	0.967419	0.992481	1			1	0.905		0.9975	1	1			1
	308	0.970317	0.8575	1			1	0.944862	0.941476	1			0.935	0.8575	1	1	1		0.992462				1	0.9725		308	0.989995	0.9275	1	1	0.982456	1	1				0.9275		1	1	1			1
	311	0.965585	0.88	1			1	0.88	0.911839	1			0.995	0.919799	1	1			0.9975				1	0.917293		311	0.990276	0.9575	1	1	0.96	1	1				0.9575		1	0.994987	1			1
	315	0.964814	0.785	1			1	0.97733	0.9025	1			1	0.962406	0.985714	1			0.785				1	1		315	0.990554	0.93	1	1	0.93	0.9975	1				0.9925		1	0.994987	1			1
	318	0.97265	0.822055	1			1	0.967254	0.822055	1			1	0.937186		1			1				1	1		318	0.987469	0.937343	1	1	0.937343	0.989975	1				0.9599		1	1	1			1
	322	0.98573	0.91	1			1	0.99	0.91				1	0.962312	1	1			1				1	0.994987		322	0.998611	0.9925	1	1	0.9925	1	1				0.995		1	1	1			1
	325	0.985656	0.884131	1			1	0.992481	0.884131				1	0.989975	1	1			1				1	0.989975		325	0.995556	0.965	1	1	0.965	1	1				0.995		1	1	1			1
	329	0.994197	0.94697	1			1	0.9975	0.94697				1	0.9975	1	1			1				1	1		329	0.998214	0.9875	1		1	1					0.9875		1	1	1			1
	332	0.969411	0.8525	1				1	0.939698				1	0.9325	1	1			0.8525				1	1		332	0.998929	0.995	1		0.995	1					0.9975		1	1	1			1
	336	0.985219	0.917085	1			1	0.995	0.917085				1	0.969925		1			0.984962				1	1		336	0.997812	0.99	1	1	0.99	0.9925					1		1	1	1			1
	339	0.996926	0.984925	1				1	0.984925				1	0.995	1	1			0.992405				1	1		339	#DIV/0!	#DIV/0!	#DIV/0!		1	1					0.994987		#DIV/0!	1	1			1
	343	0.999442	0.997481	1				1	0.997481				1	0.9975	1	1			1				1	1		343	#DIV/0!	#DIV/0!	#DIV/0!	1	1	0.9975					0.9975		1	1	#DIV/0!
	346	0.992823	0.952261	1				1	0.952261				1	0.9975					1				1	1		346	#DIV/0!	#DIV/0!	#DIV/0!		1	1					0.9925		#DIV/0!	1	1
	350	0.9825	0.8825	1				1	0.8825				1	0.995					1				1	1		350	#DIV/0!	#DIV/0!	#DIV/0!		1	1					0.9975		1	1	#DIV/0!

## Sheet: Simulation Data - Prior
	Stochastic Simulation of the frequency of Ag(QFS)1 using Kyrou et al (2018) parameter estimates
	Low frequency release of Ag(QFS)1 (25%)																									Medium frequency release of Ag(QFS)1 (50%)
	Treatment	2			1	2	3	4	5	6	7	8	9	10	11	12	13	14	15	16	17	18	19	20		Treatment	3			1	2	3	4	5	6	7	8	9	10	11	12	13	14	15	16	17	18	19	20
	Day	Average	Minimun	Maximum	Run 1	Run 2	Run 3	Run 4	Run 5	Run 6	Run 7	Run 8	Run 9	Run 10	Run 11	Run 12	Run 13	Run 14	Run 15	Run 16	Run 17	Run 18	Run 19	Run 20		Day	Average	Minimun	Maximum	Run 1	Run 2	Run 3	Run 4	Run 5	Run 6	Run 7	Run 8	Run 9	Run 10	Run 11	Run 12	Run 13	Run 14	Run 15	Run 16	Run 17	Run 18	Run 19	Run 20
	-74	0	0	0	0	0	0	0	0	0	0	0	0	0	0	0	0	0	0	0	0	0	0	0		-74	0	0	0	0	0	0	0	0	0	0	0	0	0	0	0	0	0	0	0	0	0	0	0
	-70	0	0	0	0	0	0	0	0	0	0	0	0	0	0	0	0	0	0	0	0	0	0	0		-70	0	0	0	0	0	0	0	0	0	0	0	0	0	0	0	0	0	0	0	0	0	0	0
	-67	0	0	0	0	0	0	0	0	0	0	0	0	0	0	0	0	0	0	0	0	0	0	0		-67	0	0	0	0	0	0	0	0	0	0	0	0	0	0	0	0	0	0	0	0	0	0	0
	-63	0	0	0	0	0	0	0	0	0	0	0	0	0	0	0	0	0	0	0	0	0	0	0		-63	0	0	0	0	0	0	0	0	0	0	0	0	0	0	0	0	0	0	0	0	0	0	0
	-60	0	0	0	0	0	0	0	0	0	0	0	0	0	0	0	0	0	0	0	0	0	0	0		-60	0	0	0	0	0	0	0	0	0	0	0	0	0	0	0	0	0	0	0	0	0	0	0
	-56	0	0	0	0	0	0	0	0	0	0	0	0	0	0	0	0	0	0	0	0	0	0	0		-56	0	0	0	0	0	0	0	0	0	0	0	0	0	0	0	0	0	0	0	0	0	0	0
	-53	0	0	0	0	0	0	0	0	0	0	0	0	0	0	0	0	0	0	0	0	0	0	0		-53	0	0	0	0	0	0	0	0	0	0	0	0	0	0	0	0	0	0	0	0	0	0	0
	-49	0	0	0	0	0	0	0	0	0	0	0	0	0	0	0	0	0	0	0	0	0	0	0		-49	0	0	0	0	0	0	0	0	0	0	0	0	0	0	0	0	0	0	0	0	0	0	0
	-46	0	0	0	0	0	0	0	0	0	0	0	0	0	0	0	0	0	0	0	0	0	0	0		-46	0	0	0	0	0	0	0	0	0	0	0	0	0	0	0	0	0	0	0	0	0	0	0
	-42	0	0	0	0	0	0	0	0	0	0	0	0	0	0	0	0	0	0	0	0	0	0	0		-42	0	0	0	0	0	0	0	0	0	0	0	0	0	0	0	0	0	0	0	0	0	0	0
	-39	0	0	0	0	0	0	0	0	0	0	0	0	0	0	0	0	0	0	0	0	0	0	0		-39	0	0	0	0	0	0	0	0	0	0	0	0	0	0	0	0	0	0	0	0	0	0	0
	-35	0	0	0	0	0	0	0	0	0	0	0	0	0	0	0	0	0	0	0	0	0	0	0		-35	0	0	0	0	0	0	0	0	0	0	0	0	0	0	0	0	0	0	0	0	0	0	0
	-32	0	0	0	0	0	0	0	0	0	0	0	0	0	0	0	0	0	0	0	0	0	0	0		-32	0	0	0	0	0	0	0	0	0	0	0	0	0	0	0	0	0	0	0	0	0	0	0
	-28	0	0	0	0	0	0	0	0	0	0	0	0	0	0	0	0	0	0	0	0	0	0	0		-28	0	0	0	0	0	0	0	0	0	0	0	0	0	0	0	0	0	0	0	0	0	0	0
	-25	0	0	0	0	0	0	0	0	0	0	0	0	0	0	0	0	0	0	0	0	0	0	0		-25	0	0	0	0	0	0	0	0	0	0	0	0	0	0	0	0	0	0	0	0	0	0	0
	-21	0	0	0	0	0	0	0	0	0	0	0	0	0	0	0	0	0	0	0	0	0	0	0		-21	0	0	0	0	0	0	0	0	0	0	0	0	0	0	0	0	0	0	0	0	0	0	0
	-18	0	0	0	0	0	0	0	0	0	0	0	0	0	0	0	0	0	0	0	0	0	0	0		-18	0	0	0	0	0	0	0	0	0	0	0	0	0	0	0	0	0	0	0	0	0	0	0
	-14	0	0	0	0	0	0	0	0	0	0	0	0	0	0	0	0	0	0	0	0	0	0	0		-14	0	0	0	0	0	0	0	0	0	0	0	0	0	0	0	0	0	0	0	0	0	0	0
	-11	0	0	0	0	0	0	0	0	0	0	0	0	0	0	0	0	0	0	0	0	0	0	0		-11	0	0	0	0	0	0	0	0	0	0	0	0	0	0	0	0	0	0	0	0	0	0	0
	-7	0	0	0	0	0	0	0	0	0	0	0	0	0	0	0	0	0	0	0	0	0	0	0		-7	0	0	0	0	0	0	0	0	0	0	0	0	0	0	0	0	0	0	0	0	0	0	0
	-4	0	0	0	0	0	0	0	0	0	0	0	0	0	0	0	0	0	0	0	0	0	0	0		-4	0	0	0	0	0	0	0	0	0	0	0	0	0	0	0	0	0	0	0	0	0	0	0
	0	0	0	0	0	0	0	0	0	0	0	0	0	0	0	0	0	0	0	0	0	0	0	0		0	0	0	0	0	0	0	0	0	0	0	0	0	0	0	0	0	0	0	0	0	0	0	0
	3	0	0	0	0	0	0	0	0	0	0	0	0	0	0	0	0	0	0	0	0	0	0	0		3	0	0	0	0	0	0	0	0	0	0	0	0	0	0	0	0	0	0	0	0	0	0	0
	7	0	0	0	0	0	0	0	0	0	0	0	0	0	0	0	0	0	0	0	0	0	0	0		7	0	0	0	0	0	0	0	0	0	0	0	0	0	0	0	0	0	0	0	0	0	0	0
	10	0	0	0	0	0	0	0	0	0	0	0	0	0	0	0	0	0	0	0	0	0	0	0		10	0	0	0	0	0	0	0	0	0	0	0	0	0	0	0	0	0	0	0	0	0	0	0
	14	0.125083	0.0802005	0.1825	0.135	0.0979899	0.1525	0.0977444	0.0802005	0.0929648	0.1775	0.1575	0.105263	0.1825	0.0952381	0.140351	0.12	0.155388	0.130326	0.157895	0.115288	0.1025	0.100251	0.105263		14	0.226699	0.155	0.324121	0.2475	0.175439	0.155	0.180905	0.324121	0.246231	0.243108	0.278195	0.205514	0.255	0.2175	0.210526	0.23	0.239295	0.198992	0.24	0.185	0.265664	0.198492	0.2375
	17	0.166673	0.085	0.236181	0.18	0.1875	0.203518	0.153266	0.155779	0.085	0.1825	0.2325	0.1975	0.1275	0.201005	0.185464	0.15869	0.236181	0.135	0.145729	0.160401	0.16792	0.100503	0.1375		17	0.272636	0.1375	0.383459	0.302267	0.239295	0.248744	0.2425	0.383459	0.26	0.355164	0.315	0.236181	0.265	0.1375	0.265	0.3025	0.3175	0.2525	0.2975	0.258145	0.281407	0.236776	0.256281
	21	0.0858153	0.03	0.14	0.095	0.0902256	0.1	0.065	0.0825	0.0525	0.085	0.1325	0.03	0.0825	0.09	0.0879397	0.11	0.0952381	0.085	0.080402	0.14	0.0425	0.11	0.06		21	0.146274	0.09	0.2	0.155	0.130653	0.195	0.1175	0.2	0.157895	0.1525	0.09	0.1125	0.170426	0.0925	0.1875	0.1125	0.185	0.145729	0.145	0.15	0.1175	0.170426	0.137845
	24	0.0456385	0.015	0.07	0.0475	0.035	0.065	0.0475	0.045	0.025	0.03	0.045	0.0625	0.065	0.04	0.025	0.0425	0.0425	0.0375	0.065	0.07	0.0576441	0.0501253	0.015		24	0.0940699	0.04	0.157895	0.1225	0.0551378	0.0825	0.065	0.15	0.1325	0.105	0.0626566	0.075	0.1125	0.04	0.1	0.0775	0.0827068	0.132832	0.1025	0.0676692	0.0975	0.06	0.157895
	28	0.104963	0.0525	0.158291	0.145	0.0775	0.115	0.0525	0.0925	0.0625	0.158291	0.1375	0.105	0.132832	0.1025	0.1125	0.075	0.155388	0.1225	0.102757	0.0675	0.0875	0.0975	0.0975		28	0.169112	0.095	0.275	0.135338	0.1675	0.1	0.095	0.275	0.2	0.1925	0.182957	0.1	0.205	0.15	0.13	0.172932	0.235	0.1775	0.17	0.1525	0.205514	0.14	0.195489
	31	0.116779	0.035	0.210526	0.107769	0.1525	0.1325	0.0725	0.0725	0.035	0.172932	0.210526	0.0775	0.105263	0.0827068	0.1225	0.1125	0.1625	0.117794	0.170854	0.0902256	0.105	0.1075	0.125		31	0.192746	0.0902256	0.292191	0.135338	0.172932	0.165414	0.1575	0.292191	0.1975	0.23	0.2025	0.0902256	0.2625	0.14	0.172932	0.195489	0.255	0.1825	0.22	0.155388	0.265	0.1875	0.175
	35	0.116863	0.0625	0.2275	0.135338	0.120301	0.0825	0.09	0.095	0.0625	0.1475	0.2275	0.0925	0.1125	0.07	0.120301	0.0925	0.115	0.132832	0.160401	0.16	0.095	0.11	0.115578		35	0.188498	0.0952381	0.292191	0.220551	0.1925	0.176322	0.145363	0.292191	0.208543	0.1725	0.16	0.165	0.24812	0.0952381	0.1975	0.205514	0.2225	0.13	0.243108	0.195	0.1525	0.1475	0.2
	38	0.10328	0.04	0.191436	0.13	0.1075	0.0925	0.117794	0.0601504	0.04	0.155	0.191436	0.0725	0.0725	0.0825	0.0625	0.0957179	0.1075	0.085	0.1675	0.1425	0.135338	0.0676692	0.08		38	0.191397	0.095	0.28	0.2325	0.115	0.162907	0.215	0.246231	0.21	0.1775	0.163728	0.132832	0.265	0.095	0.223618	0.16792	0.188917	0.19598	0.2575	0.160804	0.1525	0.185	0.28
	42	0.118755	0.045	0.2225	0.132832	0.120603	0.12	0.0775	0.115288	0.045	0.2225	0.14	0.135	0.117794	0.115	0.11	0.0975	0.1125	0.122807	0.165	0.110276	0.1125	0.100251	0.102757		42	0.20199	0.115	0.29471	0.1525	0.208543	0.2175	0.115	0.29471	0.2425	0.205	0.283208	0.1175	0.21608	0.1475	0.14	0.223618	0.2675	0.2325	0.233083	0.18	0.220551	0.1725	0.17
	45	0.12176	0.055	0.218593	0.15	0.1	0.100251	0.0575	0.095	0.055	0.218593	0.16	0.0675	0.1625	0.1025	0.1625	0.1325	0.1325	0.1075	0.157895	0.120301	0.0725	0.133166	0.1475		45	0.20479	0.11	0.31407	0.1325	0.189394	0.11	0.183417	0.235	0.2925	0.1975	0.19	0.1675	0.236181	0.173367	0.2225	0.2275	0.31407	0.24	0.24	0.135338	0.273183	0.152882	0.182957
	49	0.138051	0.0375	0.23	0.215	0.11	0.150754	0.105263	0.120603	0.0375	0.2025	0.23	0.0776942	0.0775	0.100251	0.107769	0.1125	0.16	0.135	0.2125	0.16	0.15869	0.1375	0.15		49	0.220183	0.1075	0.335	0.245614	0.1575	0.153266	0.1975	0.335	0.2575	0.280702	0.226131	0.155	0.295739	0.1075	0.235	0.2175	0.233083	0.2025	0.253133	0.209068	0.28392	0.1525	0.205514
	52	0.132215	0.0625	0.213568	0.16792	0.155	0.105	0.1575	0.08	0.0625	0.195489	0.20603	0.115	0.1425	0.065	0.1325	0.115	0.162907	0.105263	0.213568	0.0975	0.135	0.123116	0.1075		52	0.229372	0.1175	0.356784	0.215	0.176322	0.18797	0.18	0.306533	0.2225	0.2825	0.2725	0.13	0.356784	0.1175	0.250627	0.3025	0.225564	0.2275	0.248744	0.223618	0.258145	0.15	0.253133
	56	0.131646	0.0525	0.1875	0.16	0.145729	0.102757	0.133166	0.0975	0.0525	0.170426	0.182957	0.0753769	0.1425	0.1025	0.1475	0.16	0.1725	0.1225	0.1875	0.1125	0.1325	0.13	0.1025		56	0.250108	0.1475	0.3575	0.185	0.185	0.2775	0.205514	0.318296	0.315789	0.283208	0.325815	0.1475	0.3575	0.21	0.2725	0.226131	0.348371	0.2325	0.305	0.1725	0.258145	0.1975	0.178392
	59	0.1522	0.065	0.24	0.24	0.157895	0.17	0.1025	0.09	0.065	0.226131	0.1775	0.1175	0.1325	0.155	0.140351	0.20802	0.1875	0.143216	0.195489	0.1175	0.162907	0.1125	0.1425		59	0.254516	0.14787	0.388471	0.182957	0.203008	0.203518	0.21	0.388471	0.3225	0.27	0.3	0.200501	0.303258	0.18	0.265	0.23	0.255	0.338346	0.311558	0.226131	0.331658	0.14787	0.220551
	63	0.158724	0.0802005	0.323308	0.18797	0.14	0.157895	0.102757	0.117794	0.0802005	0.323308	0.172932	0.11	0.135338	0.105	0.140351	0.1425	0.22	0.145	0.238095	0.1575	0.175	0.1875	0.135338		63	0.26927	0.16	0.390977	0.3	0.21608	0.165	0.241206	0.390977	0.278894	0.318296	0.385	0.163317	0.33	0.16	0.2825	0.359296	0.268844	0.28392	0.319095	0.225	0.3325	0.18	0.185464
	66	0.164986	0.0525	0.273183	0.2675	0.12	0.117794	0.135	0.0829146	0.0525	0.2425	0.215539	0.1325	0.135	0.0902256	0.1475	0.265	0.155	0.185	0.273183	0.157895	0.142857	0.2	0.181818		66	0.267526	0.135	0.411028	0.238693	0.258145	0.20802	0.195489	0.350877	0.2325	0.23	0.31	0.135	0.3975	0.192982	0.329146	0.2825	0.30402	0.275689	0.2925	0.2325	0.411028	0.1875	0.286432
	70	0.173898	0.0626566	0.275689	0.275689	0.1975	0.18	0.1	0.08	0.0626566	0.266332	0.203008	0.137845	0.1575	0.0927318	0.18	0.2	0.238095	0.1975	0.2625	0.12782	0.155	0.148241	0.215539		70	0.301654	0.1825	0.405	0.298995	0.2325	0.26817	0.3075	0.405	0.3175	0.3475	0.365	0.22	0.3525	0.1825	0.3675	0.2825	0.330827	0.363409	0.358396	0.255	0.313283	0.1975	0.2675
	73	0.161093	0.0475	0.277778	0.221662	0.185	0.11	0.1625	0.125	0.0475	0.226131	0.225	0.122807	0.105	0.115	0.125	0.1825	0.175	0.1725	0.277778	0.1225	0.185464	0.1275	0.20802		73	0.297072	0.158291	0.405	0.278195	0.195	0.245614	0.25	0.405	0.3575	0.3825	0.325	0.223618	0.3725	0.158291	0.3775	0.226131	0.356784	0.316583	0.3325	0.275	0.39	0.23	0.243719
	77	0.187926	0.0775	0.31	0.251889	0.1825	0.145	0.2225	0.1525	0.0775	0.31	0.20802	0.130326	0.162907	0.1825	0.1425	0.2325	0.152882	0.1675	0.2975	0.1675	0.195	0.18	0.1975		77	0.326004	0.228643	0.453634	0.258145	0.256927	0.2675	0.353383	0.408521	0.318296	0.393484	0.3925	0.228643	0.453634	0.2425	0.3575	0.361809	0.3475	0.3475	0.353383	0.271357	0.3825	0.2325	0.2925
	80	0.178578	0.0952381	0.305764	0.305764	0.1325	0.13	0.130326	0.132832	0.0952381	0.258145	0.115	0.1675	0.133501	0.140351	0.182957	0.230576	0.263819	0.14	0.24	0.2075	0.1575	0.223058	0.185		80	0.318789	0.1425	0.5	0.243108	0.33	0.326633	0.283208	0.42	0.326633	0.308271	0.413534	0.1425	0.5	0.225	0.34005	0.358396	0.2975	0.434673	0.25	0.305764	0.42	0.25	0.200501
	84	0.21368	0.0675	0.3825	0.371859	0.145363	0.150376	0.142857	0.130326	0.0675	0.295	0.2375	0.1375	0.2475	0.11	0.2225	0.233083	0.273183	0.198492	0.3825	0.223058	0.245	0.1925	0.2675		84	0.348543	0.1875	0.546366	0.328321	0.2625	0.280702	0.2925	0.405	0.351759	0.388471	0.4075	0.255	0.546366	0.1875	0.451128	0.320802	0.406015	0.488722	0.41206	0.243108	0.365915	0.275	0.3025
	87	0.211341	0.085213	0.3475	0.339196	0.2075	0.13	0.1175	0.145	0.095	0.318296	0.205	0.177945	0.275	0.085213	0.14	0.233668	0.2225	0.2675	0.3475	0.2075	0.23	0.18	0.3025		87	0.358222	0.2225	0.5	0.411028	0.241206	0.295	0.326633	0.442211	0.363409	0.379397	0.5	0.25	0.49	0.2225	0.426065	0.293233	0.423559	0.3975	0.388471	0.3375	0.467337	0.248744	0.260652
	91	0.212076	0.0575	0.309045	0.250627	0.175439	0.160401	0.197995	0.1125	0.0575	0.233083	0.251256	0.2325	0.230576	0.2025	0.1875	0.254408	0.25	0.2325	0.285	0.1425	0.258145	0.218045	0.309045		91	0.388186	0.208543	0.511278	0.330827	0.334171	0.345865	0.4325	0.465	0.354271	0.406015	0.447236	0.215	0.508772	0.208543	0.511278	0.4075	0.410579	0.465995	0.428571	0.384422	0.445844	0.290404	0.370927
	94	0.205073	0.0875	0.37594	0.37594	0.1325	0.185464	0.1475	0.1375	0.0875	0.245	0.236181	0.185	0.1475	0.190955	0.19	0.250627	0.2475	0.2525	0.310777	0.162907	0.218045	0.22807	0.17		94	0.3818	0.238095	0.535	0.375	0.339196	0.363409	0.320802	0.471178	0.417085	0.39	0.5	0.2625	0.52381	0.238095	0.535	0.37	0.3525	0.41206	0.3475	0.368421	0.47619	0.2725	0.300752
	98	0.23717	0.085213	0.384422	0.373434	0.165414	0.0902256	0.16792	0.185	0.085213	0.384422	0.203008	0.172932	0.248744	0.19598	0.26	0.305764	0.2975	0.293233	0.340852	0.2125	0.243108	0.255	0.263158		98	0.394656	0.2225	0.6125	0.421053	0.295	0.37594	0.2675	0.4925	0.443609	0.418546	0.515	0.24812	0.6125	0.25	0.493734	0.350877	0.395	0.4625	0.473684	0.365	0.512563	0.2225	0.2775
	101	0.245463	0.1075	0.3775	0.365915	0.14787	0.1625	0.182957	0.1925	0.1075	0.3775	0.29	0.170854	0.219144	0.1475	0.23	0.251256	0.315	0.34	0.345	0.26817	0.315	0.2425	0.238095		101	0.406972	0.2425	0.593434	0.396985	0.348371	0.329975	0.322418	0.475	0.496241	0.315789	0.593434	0.2425	0.556675	0.275	0.39599	0.45614	0.4975	0.414573	0.445	0.404523	0.48	0.333333	0.36
	105	0.252938	0.1	0.413534	0.360902	0.225564	0.18797	0.142857	0.18797	0.1	0.413534	0.265	0.295	0.213033	0.275	0.2475	0.240602	0.324121	0.305764	0.326633	0.195489	0.233668	0.26	0.258145		105	0.43506	0.2575	0.654912	0.449749	0.359296	0.409548	0.4	0.493734	0.448622	0.4225	0.453634	0.3225	0.654912	0.2575	0.452261	0.451128	0.465	0.535	0.465	0.390977	0.533835	0.403509	0.3325
	108	0.25022	0.105	0.379397	0.379397	0.2175	0.215539	0.180451	0.21	0.105	0.311558	0.2375	0.218045	0.2075	0.213033	0.258145	0.263158	0.325	0.258794	0.344221	0.255639	0.340852	0.2375	0.225564		108	0.434301	0.293233	0.575	0.467337	0.343358	0.421053	0.446115	0.4275	0.47619	0.3775	0.515075	0.33584	0.575	0.305764	0.535	0.439698	0.472362	0.532828	0.4625	0.3925	0.503759	0.363409	0.293233
	112	0.277822	0.12	0.46	0.41604	0.236181	0.17	0.1925	0.2	0.12	0.39	0.3075	0.2475	0.286432	0.283208	0.255	0.25	0.315789	0.359296	0.46	0.255639	0.26817	0.273183	0.27		112	0.462673	0.2975	0.628141	0.501253	0.3975	0.457286	0.41	0.628141	0.501253	0.535176	0.541353	0.339196	0.558897	0.305	0.531328	0.495	0.531486	0.530303	0.5	0.41604	0.4275	0.349246	0.2975
	115	0.283255	0.120301	0.52	0.501259	0.245614	0.19	0.20603	0.182957	0.120301	0.368421	0.315	0.26	0.22	0.265664	0.298246	0.2725	0.338346	0.308271	0.52	0.2325	0.305	0.2875	0.2275		115	0.458433	0.31	0.58396	0.505	0.36	0.515075	0.360202	0.528822	0.525	0.487437	0.530151	0.31407	0.58	0.31	0.553885	0.43609	0.555556	0.538847	0.395	0.414573	0.58396	0.31	0.365
	119	0.30548	0.0701754	0.4675	0.4675	0.208543	0.215	0.225	0.258145	0.0701754	0.46	0.3075	0.273183	0.298246	0.2125	0.37	0.345	0.3775	0.3825	0.425	0.25	0.406015	0.29397	0.263819		119	0.495425	0.363409	0.681704	0.47	0.420655	0.4725	0.433584	0.508772	0.581864	0.538847	0.581454	0.385965	0.681704	0.363409	0.553885	0.435	0.4625	0.58481	0.539043	0.548872	0.586902	0.390977	0.367758
	122	0.304519	0.135678	0.508772	0.508772	0.280702	0.243108	0.245614	0.295739	0.135678	0.425	0.31738	0.23	0.2425	0.288221	0.303258	0.2425	0.345865	0.346734	0.4325	0.300752	0.345865	0.303258	0.256927		122	0.508908	0.35	0.654135	0.508772	0.405	0.561404	0.455	0.5725	0.582915	0.493734	0.571429	0.42	0.6425	0.35	0.596977	0.496241	0.588972	0.654135	0.515075	0.463659	0.561404	0.378446	0.36
	126	0.325266	0.1525	0.515	0.455	0.273869	0.185	0.223058	0.231156	0.1525	0.46	0.3625	0.215	0.315	0.288945	0.26817	0.343358	0.486216	0.4425	0.515	0.2375	0.29397	0.438287	0.318296		126	0.533808	0.308271	0.705	0.571788	0.531486	0.5425	0.483709	0.629073	0.6375	0.541353	0.61461	0.424623	0.705	0.361809	0.636591	0.568922	0.580402	0.541353	0.513784	0.501253	0.555	0.427136	0.308271
	129	0.311377	0.1175	0.52	0.508816	0.268844	0.1875	0.210526	0.215539	0.1175	0.389447	0.310777	0.3	0.2475	0.305764	0.285	0.261307	0.52	0.378446	0.429648	0.3025	0.368421	0.365	0.255		129	0.536293	0.3625	0.696742	0.62	0.438596	0.546366	0.464824	0.630653	0.576441	0.516291	0.656642	0.426065	0.696742	0.401003	0.60401	0.521303	0.588972	0.494975	0.525126	0.575377	0.585	0.494975	0.3625
	133	0.354601	0.1325	0.600503	0.600503	0.240602	0.240602	0.315789	0.2625	0.1325	0.513784	0.338346	0.2775	0.2625	0.283208	0.3	0.363409	0.461153	0.44	0.573935	0.3575	0.479899	0.313283	0.335013		133	0.557896	0.340852	0.714286	0.615578	0.365	0.533835	0.531486	0.661654	0.676692	0.4975	0.686869	0.432161	0.714286	0.340852	0.639098	0.606516	0.61	0.63728	0.526316	0.5425	0.613065	0.4825	0.444724
	136	0.340828	0.155	0.570352	0.505025	0.2375	0.2925	0.29	0.241814	0.155	0.570352	0.379397	0.253133	0.2725	0.2675	0.38	0.3075	0.398496	0.444724	0.463659	0.289673	0.386935	0.3425	0.338346		136	0.570511	0.419598	0.791457	0.548872	0.457286	0.5425	0.484925	0.644836	0.62	0.517588	0.665829	0.441103	0.791457	0.503778	0.683417	0.552764	0.6	0.6275	0.51	0.63	0.717884	0.450882	0.419598
	140	0.39017	0.1625	0.6	0.6	0.356784	0.269521	0.296482	0.334171	0.1625	0.491184	0.342569	0.345865	0.35	0.313283	0.413098	0.361809	0.505	0.5075	0.568922	0.320802	0.454774	0.385965	0.423174		140	0.602838	0.3925	0.7775	0.616541	0.531486	0.62406	0.56391	0.726131	0.681013	0.60804	0.6675	0.503759	0.7775	0.451128	0.751256	0.619048	0.568922	0.6175	0.598997	0.63	0.662469	0.465	0.3925
	143	0.381966	0.1675	0.629073	0.629073	0.3025	0.2425	0.318296	0.2725	0.1675	0.486146	0.398496	0.385	0.275253	0.3775	0.431078	0.395	0.435	0.44	0.595477	0.295739	0.465	0.391414	0.33584		143	0.607226	0.384422	0.782278	0.63	0.545	0.6175	0.64	0.713568	0.622166	0.671679	0.72	0.505	0.782278	0.45614	0.721106	0.6425	0.541353	0.603015	0.683417	0.575377	0.64	0.45	0.384422
	147	0.405847	0.195	0.71	0.71	0.329146	0.263158	0.330827	0.2925	0.195	0.603015	0.411028	0.320802	0.315789	0.265	0.502513	0.373434	0.501253	0.479899	0.6275	0.34	0.43	0.431078	0.395		147	0.641924	0.4525	0.7925	0.66416	0.599496	0.61	0.605	0.753769	0.776382	0.635678	0.670854	0.526316	0.7925	0.4525	0.666667	0.711055	0.7475	0.67	0.670025	0.565	0.700252	0.528822	0.4925
	150	0.414882	0.130653	0.595477	0.595477	0.305764	0.303258	0.303258	0.32	0.130653	0.5875	0.442211	0.33584	0.375	0.413534	0.400504	0.4625	0.56391	0.446115	0.527638	0.3825	0.488722	0.521303	0.39196		150	0.643406	0.495	0.78392	0.6575	0.59596	0.6725	0.61	0.748111	0.726131	0.581454	0.678392	0.590452	0.78392	0.495	0.774436	0.6425	0.731156	0.706767	0.56962	0.621554	0.6425	0.535176	0.505
	154	0.429851	0.15	0.64411	0.631579	0.3225	0.3025	0.398496	0.280702	0.15	0.64411	0.401003	0.390977	0.308271	0.363409	0.446115	0.39	0.64411	0.571788	0.59	0.376884	0.511278	0.428571	0.444724		154	0.688025	0.486146	0.859296	0.73183	0.585	0.704261	0.6625	0.821608	0.744361	0.6325	0.746867	0.5	0.811558	0.609023	0.859296	0.70603	0.735	0.744361	0.693467	0.690955	0.741855	0.486146	0.553885
	157	0.439933	0.1875	0.653266	0.653266	0.291457	0.310777	0.4775	0.30402	0.1875	0.635678	0.468514	0.4025	0.330827	0.368421	0.52	0.429648	0.575	0.535176	0.60401	0.348485	0.526316	0.413534	0.41604		157	0.694761	0.517588	0.89	0.68593	0.5375	0.6375	0.643939	0.821608	0.827068	0.684211	0.884422	0.527638	0.89	0.538847	0.814536	0.775	0.626566	0.695	0.7875	0.703518	0.736842	0.517588	0.56
	161	0.450581	0.1925	0.763819	0.763819	0.3525	0.315	0.36	0.37594	0.1925	0.617128	0.461153	0.401515	0.4175	0.315	0.47619	0.4375	0.592965	0.5175	0.660804	0.358396	0.537688	0.411028	0.4475		161	0.724302	0.51	0.866499	0.759398	0.709273	0.695	0.685	0.827068	0.8475	0.7675	0.7775	0.635678	0.866499	0.51	0.85213	0.766917	0.710327	0.758794	0.765743	0.675879	0.784461	0.548872	0.5425
	164	0.487713	0.24	0.770202	0.7625	0.351759	0.265664	0.45614	0.373434	0.24	0.700252	0.48	0.428571	0.439698	0.3275	0.528822	0.435	0.55443	0.62	0.770202	0.4475	0.540201	0.56391	0.468672		164	0.725765	0.4625	0.884422	0.695	0.734336	0.671679	0.71608	0.884422	0.831658	0.753769	0.801508	0.643216	0.842105	0.4625	0.784461	0.7733	0.745592	0.766917	0.7775	0.699248	0.802005	0.555	0.575
	168	0.505747	0.24	0.726131	0.721805	0.34596	0.384422	0.4025	0.375	0.24	0.709273	0.541353	0.5175	0.383459	0.408521	0.588972	0.4775	0.635	0.593434	0.726131	0.4	0.619048	0.5325	0.512563		168	0.760105	0.586466	0.894472	0.749373	0.621554	0.736181	0.7375	0.89	0.894472	0.730479	0.858586	0.671679	0.885	0.586466	0.849246	0.8025	0.846734	0.817043	0.761905	0.723618	0.821608	0.5875	0.630653
	171	0.513266	0.15	0.758794	0.758794	0.225	0.3875	0.460957	0.446115	0.15	0.70603	0.645	0.561404	0.405	0.442211	0.59799	0.492424	0.719298	0.615	0.758186	0.398496	0.61	0.482412	0.403509		171	0.776666	0.6075	0.9325	0.83208	0.7225	0.712846	0.701754	0.899749	0.899497	0.725441	0.857143	0.616541	0.85101	0.611529	0.9325	0.8825	0.798489	0.791457	0.781407	0.784461	0.87	0.6075	0.654912
	175	0.534959	0.261307	0.844612	0.844612	0.310777	0.3425	0.445	0.4075	0.261307	0.784461	0.51	0.48	0.467337	0.487437	0.650754	0.54386	0.660804	0.649123	0.719697	0.465	0.60401	0.5425	0.5225		175	0.79831	0.576441	0.944724	0.786967	0.815	0.82	0.714286	0.892231	0.854637	0.799499	0.944724	0.744361	0.93	0.5825	0.85213	0.846734	0.809045	0.801508	0.873096	0.756892	0.896985	0.576441	0.669173
	178	0.535076	0.280702	0.8675	0.8675	0.389447	0.34	0.469849	0.44	0.280702	0.786432	0.481203	0.395	0.463659	0.421053	0.6125	0.486146	0.726131	0.6025	0.777778	0.4725	0.651629	0.52	0.5175		178	0.795626	0.55	0.93	0.849624	0.8175	0.771357	0.791457	0.93	0.824561	0.732997	0.90404	0.645	0.865	0.55	0.927136	0.8925	0.801008	0.801508	0.873737	0.755	0.91206	0.66	0.60804
	182	0.573356	0.245	0.86	0.86	0.346734	0.363409	0.582915	0.555	0.245	0.807018	0.5625	0.600503	0.515	0.49	0.666667	0.527638	0.752525	0.6	0.745	0.448363	0.628141	0.643216	0.5275		182	0.830129	0.695	0.955	0.859649	0.776942	0.804511	0.786432	0.955	0.95466	0.801508	0.89	0.724311	0.9525	0.695	0.914573	0.8425	0.816583	0.834586	0.834171	0.86	0.831658	0.731156	0.736842
	185	0.572946	0.267003	0.848485	0.847118	0.401003	0.421053	0.546366	0.4925	0.267003	0.721805	0.6125	0.575	0.4625	0.478697	0.61	0.48	0.756281	0.741206	0.848485	0.406015	0.649874	0.60401	0.5375		185	0.826223	0.651629	0.922306	0.90201	0.745	0.786432	0.710327	0.905	0.9175	0.7975	0.871537	0.703518	0.874372	0.651629	0.922306	0.875	0.8725	0.879093	0.909774	0.861809	0.889724	0.695	0.75443
	189	0.593682	0.31	0.897243	0.897243	0.364322	0.411028	0.502525	0.463476	0.31	0.821159	0.586466	0.547739	0.463659	0.4275	0.735516	0.566416	0.7825	0.711779	0.782828	0.556391	0.71	0.674185	0.558897		189	0.843282	0.66416	0.962312	0.88191	0.802005	0.902256	0.7625	0.925	0.962312	0.83	0.934509	0.66416	0.8825	0.731156	0.8975	0.9325	0.827068	0.83	0.864322	0.84131	0.937343	0.69598	0.761307
	192	0.637411	0.303258	0.8975	0.885	0.429648	0.413098	0.564232	0.537879	0.303258	0.8975	0.675879	0.6	0.5375	0.497487	0.761905	0.645	0.79	0.75188	0.884712	0.551378	0.721106	0.669173	0.631579		192	0.863571	0.639098	0.99	0.939394	0.824561	0.901763	0.7225	0.99	0.97995	0.878788	0.95	0.672544	0.93	0.7025	0.9775	0.92	0.879093	0.9375	0.9025	0.8225	0.914787	0.639098	0.786432
	196	0.632325	0.24	0.894737	0.894737	0.406015	0.406566	0.594458	0.615578	0.24	0.865	0.615	0.609023	0.5775	0.571788	0.75	0.711779	0.7675	0.703518	0.833753	0.497487	0.733668	0.58396	0.669173		196	0.880701	0.755	0.9875	0.929825	0.892231	0.9025	0.8475	0.9875	0.929648	0.844612	0.925	0.755	0.92	0.794486	0.9525	0.895	0.8725	0.92	0.8975	0.87	0.945	0.756281	0.776942
	199	0.646313	0.298246	0.962121	0.962121	0.466165	0.39	0.610553	0.573935	0.298246	0.871537	0.68	0.568922	0.566416	0.619647	0.733668	0.576826	0.887218	0.715	0.835	0.530151	0.736842	0.673367	0.630653		199	0.883763	0.768844	0.994987	0.934837	0.861461	0.8125	0.839196	0.994987	0.93	0.829574	0.97	0.7875	0.885	0.825	0.9599	0.93199	0.932161	0.874372	0.91206	0.915	0.892231	0.768844	0.81864
	203	0.674479	0.3425	0.9325	0.914787	0.410127	0.498747	0.66	0.652393	0.3425	0.9325	0.714286	0.693467	0.611529	0.501259	0.718593	0.615578	0.885	0.819095	0.87218	0.571429	0.723618	0.7375	0.615		203	0.893265	0.748744	0.9925	0.9075	0.874687	0.907268	0.821608	0.9925	0.969925	0.91	0.944862	0.788945	0.949875	0.765	0.974937	0.93985	0.907268	0.895	0.934837	0.885	0.9275	0.748744	0.82
	206	0.681527	0.303258	0.907268	0.9025	0.4525	0.551378	0.570352	0.707809	0.303258	0.907268	0.754386	0.691729	0.565	0.545455	0.761905	0.677582	0.8225	0.8175	0.825	0.591479	0.794486	0.6975	0.690955		206	0.890824	0.701005	0.985	0.9025	0.84	0.93	0.874055	0.985	0.929825	0.9025	0.919799	0.701005	0.939547	0.849246	0.9575	0.929648	0.861809	0.9325	0.9425	0.8725	0.925	0.774436	0.847118
	210	0.712022	0.318296	0.93	0.93	0.471178	0.59	0.6875	0.666667	0.318296	0.879699	0.79397	0.68262	0.679198	0.615578	0.857143	0.66	0.862155	0.8	0.907035	0.66416	0.803526	0.684211	0.6875		210	0.91611	0.776942	0.9975	0.954887	0.889724	0.979747	0.827068	0.9975	0.9975	0.87	0.995	0.8175	0.9575	0.776942	0.974937	0.955	0.93	0.9375	0.929825	0.914787	0.905	0.776942	0.934837
	213	0.70859	0.360902	0.942356	0.942356	0.5225	0.496222	0.75063	0.630653	0.360902	0.895	0.711779	0.601504	0.585427	0.596491	0.781955	0.661654	0.876574	0.86398	0.899497	0.651629	0.8675	0.743719	0.73183		213	0.922589	0.795	1	1	0.932331	0.934673	0.92	0.9975	1	0.909091	0.97	0.829146	0.9775	0.834586	0.962406	0.942356	0.8775	0.925	0.885	0.934837	0.942356	0.795	0.8825
	217	0.739391	0.343358	0.965	0.965	0.5	0.5575	0.726817	0.705	0.343358	0.912281	0.851759	0.740554	0.620603	0.612091	0.8725	0.67	0.925	0.879699	0.93	0.5975	0.836683	0.779449	0.762025		217	0.93426	0.8075	0.997494	0.955	0.87	0.897243	0.912281	0.995	0.975	0.93	0.9925	0.8075	0.9925	0.871859	0.997494	0.9675	0.929471	0.9625	0.955	0.957393	0.9599	0.827068	0.93
	220	0.740377	0.3725	0.975	0.975	0.54386	0.532663	0.680905	0.743073	0.3725	0.962312	0.766917	0.763224	0.634085	0.647355	0.857143	0.678392	0.8875	0.854637	0.9125	0.6475	0.839196	0.784461	0.724311		220	0.933366	0.8	1	0.9275	0.8775	0.955	0.869347	1	0.992481	0.937343	1	0.826633	0.995	0.8	0.9875	0.982456	0.967337	0.895	0.972431	0.964912	0.9675	0.834586	0.914787
	224	0.762466	0.424623	0.975	0.954887	0.528822	0.570707	0.761307	0.8175	0.424623	0.975	0.801508	0.744949	0.681704	0.631579	0.886935	0.736842	0.807018	0.849624	0.917293	0.706767	0.91206	0.763819	0.776382		224	0.947753	0.854637	1	0.949875	0.92	0.98	0.9	1	0.9675	0.982456	1	0.86398	0.962406	0.864662	0.99	0.977444	0.937186	0.9725	0.96	0.964912	0.975	0.854637	0.9325
	227	0.773143	0.435	0.982412	0.9775	0.51005	0.5675	0.778338	0.852792	0.435	0.9075	0.816583	0.773869	0.664987	0.691729	0.859649	0.755668	0.839599	0.851759	0.86	0.710327	0.982412	0.846734	0.780856		227	0.950333	0.786432	1	0.9625	0.9625	0.93985	0.964912	1	0.995	0.954887	1	0.786432	0.977444	0.884422	0.965	1	0.945	1	0.914573	0.972431	0.9675	0.866834	0.947368
	231	0.789118	0.356784	0.9975	0.9975	0.623116	0.590452	0.801508	0.82	0.356784	0.932161	0.842105	0.776942	0.6725	0.67	0.932161	0.769424	0.922306	0.855	0.9725	0.7375	0.854637	0.83	0.825758		231	0.965187	0.877193	1	0.982412	0.89	0.945	0.967254	1	1	0.984962	0.9975	0.907268	0.99	0.957393	0.995	1	0.937343	0.992481	0.9475	0.955	0.9925	0.877193	0.984925
	234	0.802318	0.421053	1	0.962217	0.5625	0.561404	0.855	0.781407	0.421053	1	0.819549	0.853535	0.7275	0.687657	0.925	0.723618	0.979798	0.964912	0.97995	0.73	0.8375	0.826633	0.847118		234	0.966715	0.884712	1	0.9725	0.934673	0.97995	0.9825	1	0.975	0.994975	1	0.9175	0.995	0.884712	0.9875	1	0.8875	1	0.95	0.992481	0.9625	0.9625	0.955
	238	0.813436	0.525126	0.982456	0.955	0.660804	0.580402	0.81864	0.794486	0.525126	0.982456	0.874372	0.825	0.751899	0.685139	0.8425	0.729323	0.932331	0.954887	0.97	0.766917	0.905	0.886935	0.8275		238	0.962795	0.876574	1	0.9675	0.93	0.9599	0.967419	1	0.990446	0.965	0.9975	0.876574	0.977444	0.922111	0.9875	0.982456	0.98	0.9775	0.9575	0.9725	0.965	0.909548	0.97
	241	0.817123	0.448622	0.9725	0.9575	0.689394	0.591479	0.814536	0.854637	0.448622	0.9725	0.8225	0.8425	0.756892	0.6925	0.783375	0.8225	0.895	0.945	0.96	0.83208	0.914573	0.882206	0.864662		241	0.969213	0.86	1	0.997487	0.95	0.962406	0.98	1	1	0.98	1	0.88191	0.94	0.982456	1	0.9875	0.995	1	1	0.92	1	0.86	0.9475
	245	0.832769	0.426768	0.9975	0.9975	0.6525	0.686717	0.849624	0.876574	0.426768	0.95	0.875	0.85213	0.805556	0.724311	0.892231	0.7625	0.902256	0.93	0.997494	0.796992	0.9675	0.889724	0.82		245	0.976355	0.927318	1	0.9725	0.9725	0.9875	0.97995	1	1	0.9775	1	0.927318	0.96	0.9575	1	1	0.934837	1	0.9775	0.985	0.9825	0.96	0.9525
	248	0.847775	0.425	1	1	0.6975	0.687657	0.910941	0.879397	0.425	0.9725	0.917293	0.877193	0.760705	0.756281	0.8925	0.761905	0.964912	0.934673	1	0.745	0.954774	0.9075	0.909774		248	0.969226	0.87	1	0.995	0.929648	0.9975	0.9675	1	1	1	1	0.87	0.996914	0.937343	1	0.970899	0.92	1	0.925	1	0.967419	0.914787	0.9925
	252	0.860482	0.5925	0.9925	0.9925	0.726817	0.5925	0.8775	0.929648	0.598997	0.992481	0.882206	0.915	0.733668	0.739348	0.939547	0.78392	0.934673	0.946835	0.985	0.839599	0.9625	0.955	0.88191		252	0.975774	0.88	1	1	0.9775	0.972431	0.9575		1	0.9975	1	0.909774	1	0.9725	1	0.9675	0.97	1	1	0.9775	0.9975	0.96	0.88
	255	0.871584	0.481203	1	0.975	0.681704	0.700252	0.919799	0.934837	0.481203	0.97995	0.9025	0.917085	0.77	0.773869	0.969925	0.81864	0.9575	0.984962	1	0.87	0.9675	0.952261	0.874687		255	0.98036	0.9	1	1	0.962217	0.97995	0.9975		1	1	1	0.9	1	0.9675	1	0.9525	0.985	1	0.974937	0.99	0.994987	0.967254	0.955
	259	0.887013	0.473684	0.994987	0.992462	0.775819	0.731156	0.889724	0.9025	0.473684	0.9725	0.94	0.972431	0.857143	0.814536	0.9175	0.813602	0.9599	0.9825	0.994987	0.875	0.99	0.955	0.929825		259	0.977752	0.86	1	1	0.945	0.965	1		1	1	1	0.86	1	0.995	1	0.959799	0.955	1	0.997494	0.985	1	0.945	0.97
	262	0.8851	0.591479	1	1	0.81203	0.686717	0.944862	0.922306	0.591479	0.99	0.92	0.925	0.77193	0.816121	0.904762	0.8375	0.95	0.985	1	0.874687	0.944862	0.93	0.894737		262	0.986842	0.9	1	1	0.9675	0.9775	0.995		1	1	1	0.9	1	0.9975	1	1	0.9725	1	0.9825	1	1	0.965	0.9925
	266	0.893236	0.582915	1	1	0.736181	0.680101	0.937343	0.955	0.582915	0.965	0.894737	0.967419	0.862155	0.765	0.945	0.87	0.935	0.9675	0.9975	0.909091	0.984962	0.985	0.924812		266	0.990708	0.9599	1	1	0.965	0.994987	0.997494		1	0.9825	1	0.9775	1	1	1	0.997494	0.9599	0.996139	1	1	1	0.9775	0.974937
	269	0.906447	0.565327	1	1	0.789474	0.753769	0.935	0.997494	0.565327	0.9975	0.942356	0.91206	0.914787	0.84	0.9375	0.826633	0.97995	0.965	1	0.899749	0.97	0.9625	0.93985		269	0.993553	0.95	1	1	1	1	1		1	0.973064	1	0.97995	1	0.995	1	1	1	1	1	1	0.997033	0.982456	0.95
	273	0.911559	0.58	1	1	0.76	0.7925	0.954887	0.985	0.58	1	0.93	0.9875	0.822055	0.83208	0.9325	0.864662	1	1	1	0.9525	0.9175	0.965	0.955		273	0.996951	0.984576	1	1	0.9925	1	1		1	0.984576	1	0.985	1	0.997487	1	1	1	1	1	0.995	1	1	0.9875
	276	0.925816	0.589421	1	1	0.844221	0.786432	0.9875	0.9775	0.589421	1	0.97	0.982456	0.93	0.89196	0.997487	0.8475	0.9675	1	1	0.886935	0.9275	0.964912	0.965		276	0.9942	0.95	1	1	0.975	1	1		1	1	1	0.95	1	1	1	0.997347	1	1	0.997494	1	1	0.98995	0.98
	280	0.925036	0.593985	1	1	0.8075	0.776382	0.97995	0.965	0.593985	1	0.955	0.975	0.924812	0.889724	0.9825	0.846734	0.97	1	0.994253	0.949875	0.97	0.98	0.94		280	0.996322	0.9725	1	1	0.98	0.9975	1			1	1	0.997494	1	1		1	0.9725	1	0.997481	1	1	0.9925	1
	283	0.927787	0.661654	1	1	0.835	0.789474	0.985	0.985	0.661654	1	0.944862	0.977444	0.9	0.8375	0.9825	0.9175	0.94	1	1	0.922306	0.9725	0.9675	0.9375		283	0.995457	0.972362	1	1	1	1	1			1		0.972362	1	1		1	0.975	1	0.97995	1	1	1	1
	287	0.94485	0.653266	1	1	0.871859	0.845	0.96	1	0.653266	1	0.955	0.974937	0.95	0.839599	0.9475	0.969849	0.997481	1	1	0.98	0.97	1	0.9825		287	0.993392	0.939271	1	1	0.9825	1	1			0.939271		0.9775	1	1		1	1	1	1	1	1	0.9975	0.9975
	290	0.944305	0.7525	1	1	0.871859	0.83	0.9925	1	0.7525	1	0.997494	0.99	0.9475	0.894737	0.93985	0.892231	0.9275	1	1	0.989924	0.995	0.97	0.895		290	0.995137	0.942197	1	1	1	1	1			0.942197		0.9825	1	1		1	1	1	1	1	1	0.9975	1
	294	0.945505	0.6875	1	1	0.889169	0.861461	0.9825	0.942356	0.6875	1	0.9525	0.975	0.96	0.8975	1	0.887218	0.945	1	1	0.995	0.995	0.9775	0.962406		294	0.99875	0.985	1	1	1	1	1			1		0.995	1	1		1	0.985	1	1	1	1	1	1
	297	0.952561	0.6925	1	1	0.864662	0.859649	0.982412	0.9975	0.6925	1	0.975	0.9725	0.9775	0.907268	1	0.909774	0.945	1	1	0.997487	0.9975	0.987469	0.985		297	0.983269	0.792308	1	1	1	1	1			0.792308		0.97	1	1		1	0.97	1	1	1	1	1	1
	301	0.954918	0.714286	1	1	0.8625	0.932161	0.9675	1	0.714286	1	1	0.995	0.965	0.887218	0.9975	0.9025	0.964912	1	1	0.972431	1	1	0.937343		301	0.994313	0.97153	1	1	0.995	1	1			0.97153		0.975	1	0.988166		1	0.9875		1	1	1	1	0.9975
	304	0.960168	0.768844	1	1	0.902256	0.8575	1	1	0.768844	1	0.99	0.994949	0.9725	0.87	1	0.924812	0.997494	1	1	0.98	1	0.9625	0.9825		304	0.998052	0.975232	1		1	1	1			1		0.9975	1	1		1	0.975232		1	1	1	1	1
	308	0.968781	0.775	1		0.927318	0.909774	1	0.995	0.775	1	1	1	0.97995	0.93	1	0.919799	0.97	1	1	1	1	1	1		308	0.998461	0.980952	1		1	1	1			1		0.9975	1	1		1	0.980952		1	1	1	1	1
	311	0.975214	0.857143	1		0.9575	0.907268	1	0.9725	0.857143	1	0.995	1	0.9725	0.92	1	0.95466	0.9925	1	1	1	1	1	1		311	0.999134	0.9925	1		1	1	1			0.996241		0.9925	1	1		1	1		1	1		1	1
	315	0.970126	0.768844	1		0.95466	0.949749	1	0.997093	0.768844	1	1	1	0.9975	0.934673	1	0.902256	0.975	1		1	1	1	0.9825		315	1	1	1		1	1				1		1	1	1		1	1		1	1		1	1
	318	0.974242	0.851385	1		0.9125	0.935	1	1	0.851385		1	1	0.9975	0.945	1	0.9425	0.9675	1	1	1	1	1	0.984962		318	1	1	1		1	1				1		1		1		1	1		1			1	1
	322	0.975814	0.8025	1		0.96	0.947236	1	1	0.8025		1	1	0.995	0.915	1	0.9775	0.969925	1	1	1	1	1	0.9975		322	0.998056	0.9875	1		1					0.995		1		1		1	0.9875		1			1	1
	325	0.981226	0.8725	1		0.9525	0.942356	1	1	0.8725		1	1	1	0.942211	1	0.96	0.9925	1	1	1	1	1	1		325	0.99939	0.993902	1		1	1				1		1		1			0.993902		1	1		1	1
	329	0.984542	0.884422	1		0.97995	0.9775	1	1	0.884422		1	1	0.9975	0.92	1	0.969925	1	1	1	1	1	1	0.992462		329	1	1	1		1	1				1		1		1			1		1			1	1
	332	0.983833	0.811558	1		0.9625	0.977444	1	1	0.811558		1	1	1	0.9625	1	0.994987	1	1	1	1	1	1	1		332	1	1	1		1					1		1					1		1	1			1
	336	0.98457	0.882206	1		0.989975	0.997494	1	1	0.882206		1	0.995305	1	0.909774	1	0.9475	1	1	1	1	1	1	1		336	1	1	1		1					1		1					1						1
	339	0.985584	0.895	1		0.9575	0.995	1	1	0.9375		1	1	1	0.895	1	0.972431	1	1		1	1	1	0.9975		339	1	1	1		1					1		1					1		1
	343	0.992047	0.917293	1		0.9975	1	1	1	0.917293		1	1	1	0.9625	1	0.9875	1		1	1	1	1	1		343	0.999499	0.997494	1		1					1		1					0.997494		1
	346	0.99071	0.914573	1		1	0.9975	1	1	0.914573		1	1	1	0.93	1	1	1		1	1	1	1	1		346	1	1	1		1					1		1					1
	350	0.990456	0.917293	1		0.9975	1	1	1	0.917293		1	1	1	0.9425	1	0.99	1			1	1	1	1		350	1	1	1		1					1		1					1

## Sheet: Resistant Allele Data
		Low frequency release (cage 2)									Medium frequency release (cage 3)									Control (cage 1)
		25%Α - ΒΜ1				Total					50%A - ΒΜ1				Total					CTRA - ΒΜ1				Total
			Reads			1400970									1422767									1451541
			Β	Α	C	Total	Freq	%	Name			A	B	C	Total	Freq	%	Name			A	B	C	Total	Freq	%	Name
		TATGTTTAACACAGGTCAAGCGGTGGTCAACGAATACTCA	468967	408550	511268	1388785	0.991302	99.1302	WT		TATGTTTAACACAGGTCAAGCGGTGGTCAACGAATACTCA	522922	340220	547841	1410983	0.991718	99.1718	WT		TATGTTTAACACAGGTCAAGCGGTGGTCAACGAATACTCA	482269	483925	474614	1440808	0.992606	99.2606	WT
		TATGTTTAACACAGGTCAA-----------CGAATACTCA	1356	18	12	1386	0.000989315	0.0989315	74-GCGGTGGTCAA-85		TATGTTTAACACAGGTC----GGTGGTCAACGAATACTCA	534	40	25	599	0.000421011	0.0421011	72-AAGC-74
																				CTRA - ΒΜ55				Total
		25%Α - ΒΜ55				Total					50%A - ΒΜ55				Total									1317916
						1561272									2030237						A	B	C	Total	Freq	%	Name
			Β	Α	C	Total	Freq	%	Name			A	B	C	Total	Freq	%	Name		TATGTTTAACACAGGTCAAGCGGTGGTCAACGAATACTCA	479033	396489	431707	1307229	0.991891	99.1891	WT
		TATGTTTAACACAGGTCAAGCGGTGGTCAACGAATACTCA	548542	492132	500687	1541361	0.987247	98.7247	WT		TATGTTTAACACAGGTCAAGCGGTGGTCAACGAATACTCA	702762	684913	595329	1983004	0.976735	97.6735	WT		TATGTTTAACACAGGTCAAGTGGTGGTCAACGAATACTCA	527	456	436	1419	0.0010767	0.10767	75*T
		TATGTTTAACACAGGT--------GGTCAACGAATACTCA	42	1810	60	1912	0.00122464	0.122464	71-CAAGCGGT-79		TATGTTTAACACAGGTCAA-CGGTGGTCAACGAATACTCA	8074	6419	1464	15957	0.00785967	0.785967	74-G-75
		TATGTTTAACACAGGTCAAGTGGTGGTCAACGAATACTCA	616	515	463	1594	0.00102096	0.102096	75*T		TATGTTTAACACAGGTCAA-----------CGAATACTCA	6410	314	1879	8603	0.00423744	0.423744	74-GCGGTGGTCAA-85
		TATGTTTAACACAGGTCAAGTTTAACACGGTGGTCAACGA	1544	6	5	1555	0.000995983	0.0995983	75+TTTAACA+82		TATGTTTAACACAGGT--------GGTCAACGAATACTCA	84	98	1598	1780	0.000876745	0.0876745	71-CAAGCGGT-79
											TATGTTTAACACAGGTCAAGCGGTGGTCAATGAATACTCA	302	99	763	1164	0.000573332	0.0573332	85*T		CTRA - ΒΜ67				Total
											TATGTTTAACACAGGTCAAGCGGTTGTCAACGAATACTCA	38	38	642	718	0.000353653	0.0353653	79*T						1265605
											TATGTTTAACACAGGTCAAGCGGTGGTCAACAAATACTCA	147	103	616	866	0.000426551	0.0426551	86*A			A	B	C	Total	Freq	%	Name
		25%Α - ΒΜ67				Total														TATGTTTAACACAGGTCAAGCGGTGGTCAACGAATACTCA	408244	422849	424966	1256059	0.992457	99.2457	WT
						1550487
			Β	Α	C	Total	Freq	%	Name
		TATGTTTAACACAGGTCAAGCGGTGGTCAACGAATACTCA	566864	458473	497626	1522963	0.982248	98.2248	WT		Medium frequency release (cage 6)
		TATGTTTAACACAGGTCAA-CGGTGGTCAACGAATACTCA	3162	1321	100	4583	0.00295585	0.295585	74-G-75		50%B - ΒΜ1				Total					Control (cage 6)
		TATGTTTAACACAGGTCAAGGTCAACGGTGGTCAACGAAT	4090	0	11	4101	0.00264498	0.264498	75+GTCAA+80						1609734					CTRB - ΒΜ1				Total
		TATGTTTAACACAGGTCAAGGTCACCGGTGGTCAACGAAT	764	0	3	767	0.000494683	0.0494683	75+GTCAC+80			A	B	C	Total	Freq	%	Name						1040656
											TATGTTTAACACAGGTCAAGCGGTGGTCAACGAATACTCA	508682	532221	554322	1595225	0.990987	99.0987	WT			A	B	C	Total	Freq	%	Name
											TATGTTTAACACAGGTCAAGTGGTGGTCAACGAATACTCA	494	593	432	1519	0.000943634	0.0943634	75*Τ		TATGTTTAACACAGGTCAAGCGGTGGTCAACGAATACTCA	497575	510785	24333	1032693	0.992348	99.2348	WT
																				TATGTTTAACACAGGTCAAGCGGTGGTCAATGAATACTCA	202	254	125	581	0.000558302	0.0558302	85*T
		Low frequency release (cage 5)
		25%B - ΒΜ1				Total
						1444533					50%B - ΒΜ55				Total
			A	B	C	Total	Freq	%	Name						1173232					CTRB - ΒΜ55				Total
		TATGTTTAACACAGGTCAAGCGGTGGTCAACGAATACTCA	459315	519826	449714	1428855	0.989147	98.9147	WT			A	B	C	Total	Freq	%	Name						1469807
		TATGTTTAACACAGGTCAAGTGGTGGTCAACGAATACTCA	462	556	531	1549	0.00107232	0.107232	75*T		TATGTTTAACACAGGTCAAGCGGTGGTCAACGAATACTCA	414795	355342	384781	1154918	0.98439	98.439	WT			A	B	C	Total	Freq	%	Name
											TATGTTTAACACAGGTCAA-CGGTGGTCAACGAATACTCA	1166	23	5694	6883	0.0058667	0.58667	74-G-75		TATGTTTAACACAGGTCAAGCGGTGGTCAACGAATACTCA	415640	482461	559270	1457371	0.991539	99.1539	WT
											TATGTTTAACACAGGTCA--CGGTGGTCAACGAATACTCA	935	7	12	954	0.000813138	0.0813138	73-AG-75		TATGTTTAACACAGGTCAAGTGGTGGTCAACGAATACTCA	372	526	528	1426	0.000970195	0.0970195	75*T
											TATGTTTAACACAGGTCAA-----------CGAATACTCA	11	934	25	970	0.000826776	0.0826776	74-GCGGTGGTCAA-85
		25%B - ΒΜ55				Total					TATGTTTAACATAGGTCAAGCGGTGGTCAACGAATACTCA	37	54	514	605	0.00051567	0.051567	66*T
						1271145
			A	B	C	Total	Freq	%	Name											CTRB - ΒΜ67				Total
		TATGTTTAACACAGGTCAAGCGGTGGTCAACGAATACTCA	580430	465402	210744	1256576	0.988539	98.8539	WT															1375798
		TATGTTTAACACAGGTC----GGTGGTCAACGAATACTCA	145	511	65	721	0.000567205	0.0567205	72-AAGC-74			1.49604e+06									A	B	C	Total	Freq	%	Name
																				TATGTTTAACACAGGTCAAGCGGTGGTCAACGAATACTCA	471146	427458	468393	1366997	0.993603	99.3603	WT
