# Supplementary material for: Gene-drive suppression of mosquito populations in large cages as a bridge between lab and field
Source: Nat Commun. 2021 Jul 28;12:4589. doi: 10.1038/s41467-021-24790-6 (PMC8319305; doi:10.1038/s41467-021-24790-6)
Supplement: Supplementary file 4 — Source Data [file 41467_2021_24790_MOESM4_ESM.zip › Source-Data/SOURCE-DATA_MS_Hammond-etal_Supplementary dataset#2.xlsx]

## Sheet: Egg Output
	Egg Output
									Kyrou et al.
	Cross	Replicate Cage	Female Population	Total Eggs	Eggs per Female	Average Eggs per Female	Relative Egg Output		Cross	Female Population	Total Eggs	Eggs per Female	Relative Egg Output
	(Control) G3 ♀ × G3 ♂	A	150	7340	48.9333	49.84			(Control) G3 ♀ × G3 ♂	50	5102	102.04
		B	150	8102	54.0133				Ag(QFS)1 ♂ × G3 ♀	50	6539	130.78	1.28165
		C	150	6986	46.5733				Ag(QFS)1 ♀ × G3 ♂	50	1630	32.6	0.249274
	Ag(QFS)1 ♂ × G3 ♀	A	150	6428	42.8533	34.7717	0.697666
		B	150	4273	28.4867				The results here show the data obtained from the crosses that received the gene drive allele paternally. Crosses were perfromed using 50 males and 50 females and were bloodfed on day 5.
		C	150	5042	33.6133
		D	150	5120	34.1333
	Ag(QFS)1 ♀ × G3 ♂	A	150	3356	22.3733	16.1967	0.324973
		B	150	2961	19.74
		C	150	2189	14.5933
		D	150	1212	8.08
	Ag(QFS)1 ♂ × Ag(QFS)1 ♀	A	150	4205	28.0333	20.1567	0.404428
		B	150	3231	21.54
		C	150	2991	19.94
		D	150	1667	11.1133
	Crosses were perfromed using 120 males and 150 females and were bloodfed on day 6. All transgenic classes received the gene drive allele paternally.
	Statistical Values and Plotting
	Cross	Mean	Standard Deviation	Standard Error of the Mean
	(Control) G3 ♀ × G3 ♂	7476	570.295	329.26
	Ag(QFS)1 ♂ × G3 ♀	5215.75	893.996	446.998
	Ag(QFS)1 ♀ × G3 ♂	2429.5	945.347	472.673
	Ag(QFS)1 ♂ × Ag(QFS)1 ♀	3023.5	1045.65	522.825

## Sheet: Hatching
	Hatching									Kyrou et al.				Kyrou et al. data
														Hatching Rates
	Cross	Replicate Tray	Total Eggs Checked	Hatched Larvae	Larvae Not Hatched	Hatching Rate	Average Hatching Rate	Relative Hatching		Cross	Average Hatching Rate	Relative Hatching		(Control) G3 ♀ × G3 ♂	Ag(QFS)1 ♂ × G3 ♀	Ag(QFS)1 ♀ × G3 ♂
	(Control) G3 ♀ × G3 ♂	A	219	191	28	0.872146	0.877285			(Control) G3 ♀ × G3 ♂	0.861719			0.795812	0.965517	0
		B	203	176	27	0.866995				Ag(QFS)1 ♂ × G3 ♀	0.926794	1.07552		0.956989	0.936047	0.0793651
		C	200	177	23	0.885				Ag(QFS)1 ♀ × G3 ♂	0.220472	0.255852		0.94964	1	0
		D	200	177	23	0.885								0.972973	0.966443	0.147059
	Ag(QFS)1 ♂ × G3 ♀	A	219	198	21	0.90411	0.872481	0.994524		The results here show the data obtained from the crosses that received the gene drive allele paternally. Hatching rates were measured using the whole progeny of at least 45 females, laid individually.				1	0.973684	0.828571
		B	200	172	28	0.86								0.939394	0.984496	0.0956522
		C	225	192	33	0.853333								0.953488	0.977099	0.0307692
	Ag(QFS)1 ♀ × G3 ♂	A	200	113	87	0.565	0.531329	0.605651						0.985507	1	0.36
		B	208	107	101	0.514423								0.90625	0.970588	0.869565
		C	206	106	100	0.514563								0	0.974194	0
	Ag(QFS)1 ♂ × Ag(QFS)1 ♀	A	215	90	125	0.418605	0.509365	0.580615						0.971014	0.952381	0.557522
		B	274	167	107	0.609489								1	0.988636	1
		C	204	102	102	0.5								0	0.974026	0
														0	0.865591	0
	Random eggs obtained from the crosses were placed in trays and the hatching rate was assessed under a microscope 3 days post oviposition. All transgenic classes received the gene drive allele paternally.													1	0.984733	0
														0.940789	0.986928	0
														0.965753	0.988024	0
														0.874016	0.963768	0
														1	0.941606
														0.981481	0.931818
														0.971831	1
	Statistical Values and Plotting													0.960938	0.983871
														0.95625	0.994253
	Cross	Mean	Standard Deviation	Standard Error of the Mean										1	0.840426
	(Control) G3 ♀ × G3 ♂	0.877285	0.00915302	0.00457651										0.984848	0.972973
	Ag(QFS)1 ♂ × G3 ♀	0.872481	0.0275933	0.015931										0.970149	0.987952
	Ag(QFS)1 ♀ × G3 ♂	0.531329	0.0291603	0.0168357										0.955556	0.967213
	Ag(QFS)1 ♂ × Ag(QFS)1 ♀	0.509365	0.0957861	0.0553022										0.646018	1
														1	0.788079
														0.770492	0.965517
														0.972067	0.992
														0.94709	0.967742
														0.734694	0.959016
														0.990991	0.974843
														0.849315	1
														0.980263	0.950413
														1	0.977444
															0.957983
															0.992188
															0.683333
															0.973913
															0
															0.982353
															0.976378
															0.917808
															0.461538
															0.96648

## Sheet: Gene Drive Inheritance
	Gene Drive Inheritance								Kyrou et al.			Kyrou et al. data			Chi Squared Test
												Transgenic Rates
	Cross	Replicate Tray	Total Larvae Screened	Positive Larvae	Negative Larvae	Transgenic Rate	Average Transgenic Rate		Cross	Average Transgenic Rate		Ag(QFS)1 ♂ × G3 ♀	Ag(QFS)1 ♀ × G3 ♂		Cross	Replicate Tray	Observed Rate	Ecpected Rate	Chi Squared Test
	Ag(QFS)1 ♂ × G3 ♀	A	575	575	0	1	0.986772		Ag(QFS)1 ♂ × G3 ♀	0.978574		0.990909	1		Ag(QFS)1 ♂ × G3 ♀	A	1	1	0.999213
		B	630	605	25	0.960317			Ag(QFS)1 ♀ × G3 ♂	1		1	1			B	0.960317	1
		C	648	648	0	1						1	1			C	1	1
	Ag(QFS)1 ♀ × G3 ♂	A	560	560	0	1	0.966722		The results here show the data obtained from the crosses that received the gene drive allele paternally. Transgenic rates were measured using the whole progeny of at least 45 females, laid individually.			0.992908	1		Ag(QFS)1 ♀ × G3 ♂	A	1	1	0.995029
		B	601	541	60	0.900166						1	1			B	0.900166	1
		C	871	871	0	1						1	1			C	1	1
	Ag(QFS)1 ♂ × Ag(QFS)1 ♀	A	545	545	0	1	1					1	1		Ag(QFS)1 ♂ × Ag(QFS)1 ♀	A	1	1	1
		B	669	669	0	1						1	1			B	1	1
		C	618	618	0	1						1	1			C	1	1
												1
	Random larvae from the crosses were split into 3 trays of 230 larvae each, and the transgenic rate was obtain at the L4 stage. All transgenic classes received the gene drive allele paternally.											0.721739
												1
												1
												1
												1
												0.875862
												1
	Statistical Values and Plotting											0.957627
												1
	Cross	Mean	Standard Deviation	Standard Error of the Mean								1
	Ag(QFS)1 ♂ × G3 ♀	0.986772	0.0229107	0.0132275								0.985401
	Ag(QFS)1 ♀ × G3 ♂	0.966722	0.057639	0.0332779								1
	Ag(QFS)1 ♂ × Ag(QFS)1 ♀	1	0	0								0.947059
												1
												0.994318
												1
												1
												0.953704
												0.949153
												0.992481
												1
												1
												0.854545
												1
												0.987179
												1
												0.976562
												1
												1
												1
												0.981651
												0.972028
												1
												0.992366
												0.888889
												1

## Sheet: Mortality
	Larval Mortality									Pupa Mortality (Male)									Pupa Mortality (Female)									Pupa Mortality (Total)
	Cross	Replicate Tray	Dead Larvae	Total Larvae	Mortality Rate	Survival Rate	Average Survival Rate	Relative Survival		Cross	Replicate Tray	Dead Male Pupae	Total Pupae	Mortality Rate	Survival Rate	Average Survival Rate	Relative Survival		Cross	Replicate Tray	Dead Female Pupae	Total Pupae	Mortality Rate	Survival Rate	Average Survival Rate	Relative Survival		Cross	Replicate Tray	Dead Pupae	Total Pupae	Mortality Rate	Survival Rate	Average Survival Rate	Relative Survival
	(Control) G3 ♀ × G3 ♂	A	15	210	0.0714286	0.928571	0.915873			(Control) G3 ♀ × G3 ♂	A	8	98	0.0816327	0.918367	0.816259			(Control) G3 ♀ × G3 ♂	A	10	97	0.103093	0.896907	0.908183			(Control) G3 ♀ × G3 ♂	A	18	195	0.0923077	0.907692	0.861488
		B	11	210	0.052381	0.947619					B	17	99	0.171717	0.828283					B	6	100	0.06	0.94					B	23	199	0.115578	0.884422
		C	27	210	0.128571	0.871429					C	28	94	0.297872	0.702128					C	10	89	0.11236	0.88764					C	38	183	0.20765	0.79235
	Ag(QFS)1 ♂ × G3 ♀	A1	16	200	0.08	0.92	0.932947	1.01864		Ag(QFS)1 ♂ × G3 ♀	A1	1	84	0.0119048	0.988095	0.930815	1.14034		Ag(QFS)1 ♂ × G3 ♀	A1	3	97	0.0309278	0.969072	0.932428	1.0267		Ag(QFS)1 ♂ × G3 ♀	A1	4	184	0.0217391	0.978261	0.931975	1.08182
		A2	16	200	0.08	0.92					A2	2	88	0.0227273	0.977273					A2	0	94	0	1					A2	2	184	0.0108696	0.98913
		A3	0	200	0	1					A3	3	102	0.0294118	0.970588					A3	5	90	0.0555556	0.944444					A3	8	200	0.04	0.96
		B1	35	230	0.152174	0.847826					B1	13	95	0.136842	0.863158					B1	7	91	0.0769231	0.923077					B1	23	195	0.117949	0.882051
		B2	21	230	0.0913043	0.908696					B2	23	102	0.22549	0.77451					B2	10	93	0.107527	0.892473					B2	34	209	0.162679	0.837321
		B3	4	230	0.0173913	0.982609					B3	7	126	0.0555556	0.944444					B3	17	91	0.186813	0.813187					B3	25	226	0.110619	0.889381
		C1	14	230	0.0608696	0.93913					C1	2	112	0.0178571	0.982143					C1	7	96	0.0729167	0.927083					C1	9	216	0.0416667	0.958333
		C2	16	230	0.0695652	0.930435					C2	7	101	0.0693069	0.930693					C2	5	104	0.0480769	0.951923					C2	14	214	0.0654206	0.934579
		C3	12	230	0.0521739	0.947826					C3	6	112	0.0535714	0.946429					C3	3	102	0.0294118	0.970588					C3	9	218	0.0412844	0.958716
	Ag(QFS)1 ♀ × G3 ♂	A1	17	200	0.085	0.915	0.9105	0.994133		Ag(QFS)1 ♀ × G3 ♂	A1	6	97	0.0618557	0.938144	0.923759	1.1317		Ag(QFS)1 ♀ × G3 ♂	A1	6	86	0.0697674	0.930233	0.949974	1.04602		Ag(QFS)1 ♀ × G3 ♂	A1	12	183	0.0655738	0.934426	0.935259	1.08563
		A2	14	200	0.07	0.93					A2	11	87	0.126437	0.873563					A2	2	99	0.020202	0.979798					A2	13	186	0.0698925	0.930108
		A3	28	200	0.14	0.86					A3	2	84	0.0238095	0.97619					A3	3	88	0.0340909	0.965909					A3	5	172	0.0290698	0.97093
		B1	25	230	0.108696	0.891304					B1	18	117	0.153846	0.846154					B1	4	84	0.047619	0.952381					B1	24	205	0.117073	0.882927
		B2	36	230	0.156522	0.843478					B2	12	100	0.12	0.88					B2	9	93	0.0967742	0.903226					B2	22	194	0.113402	0.886598
		B3	28	230	0.121739	0.878261					B3	11	101	0.108911	0.891089					B3	9	97	0.0927835	0.907216					B3	20	202	0.0990099	0.90099
		C1	17	230	0.073913	0.926087					C1	2	103	0.0194175	0.980583					C1	1	109	0.00917431	0.990826					C1	3	213	0.0140845	0.985915
		C2	2	230	0.00869565	0.991304					C2	4	112	0.0357143	0.964286					C2	3	112	0.0267857	0.973214					C2	8	228	0.0350877	0.964912
		C3	28	230	0.121739	0.878261					C3	5	98	0.0510204	0.94898					C3	4	100	0.04	0.96					C3	9	228	0.0394737	0.960526
		C4	2	230	0.00869565	0.991304					C4	7	114	0.0614035	0.938596					C4	7	111	0.0630631	0.936937					C4	14
	Ag(QFS)1 ♂ × Ag(QFS)1 ♀	A1	7	200	0.035	0.965	0.923068	1.00786		Ag(QFS)1 ♂ × Ag(QFS)1 ♀	A1	5	193	0.0259067	0.974093	0.920691	1.12794											Ag(QFS)1 ♂ × Ag(QFS)1 ♀	A1	5	193	0.0259067	0.974093	0.920975	1.06905
		A2	22	200	0.11	0.89					A2	7	178	0.0393258	0.960674														A2	7	178	0.0393258	0.960674
		A3	26	200	0.13	0.87					A3	2	174	0.0114943	0.988506														A3	2	174	0.0114943	0.988506
		B1	7	230	0.0304348	0.969565					B1	17	223	0.0762332	0.923767														B1	17	223	0.0762332	0.923767
		B2	3	230	0.0130435	0.986957					B2	34	225	0.151111	0.848889														B2	34	227	0.14978	0.85022
		B3	14	230	0.0608696	0.93913					B3	39	215	0.181395	0.818605														B3	39	216	0.180556	0.819444
		C1	26	230	0.113043	0.886957					C1	16	203	0.0788177	0.921182														C1	16	204	0.0784314	0.921569
		C2	28	230	0.121739	0.878261					C2	14	202	0.0693069	0.930693														C2	14	202	0.0693069	0.930693
		C3	18	230	0.0782609	0.921739					C3	17	212	0.0801887	0.919811														C3	17	212	0.0801887	0.919811
	A fixed number of larvae was placed in replicate trays and the mortality rate was measured throughout the 4 instar larval stages. All transgenic classes received the gene drive allele paternally. All transgenic classes received the gene drive allele paternally.									Larvae were split in replicate trays of approximately 200 individuals and were left to reach the pupa stage. The total of the pupae was counted and sexed. The mortality rate was measured from the number of pupae that have failed to emerge into adults when in the enclosion cage. All transgenic classes received the gene drive allele paternally.									Larvae were split in replicate trays of approximately 200 individuals and were left to reach the pupa stage. The total of the pupae was counted and sexed. The mortality rate was measured from the number of pupae that have failed to emerge into adults when in the enclosion cage. All transgenic classes received the gene drive allele paternally.									Larvae were split in replicate trays of approximately 200 individuals and were left to reach the pupa stage. The total of the pupae was counted and sexed. The mortality rate was measured from the number of pupae that have failed to emerge into adults when in the enclosion cage. All transgenic classes received the gene drive allele paternally.
	Statistical Values and Plotting (Larval Mortality)									Statistical Values and Plotting (Male Pupa Mortality)									Statistical Values and Plotting (Female Pupa Mortality)									Statistical Values and Plotting (Total Pupa Mortality)
	Cross	Mean	Standard Deviation	Standard Error of the Mean						Cross	Mean	Standard Deviation	Standard Error of the Mean						Cross	Mean	Standard Deviation	Standard Error of the Mean						Cross	Mean	Standard Deviation	Standard Error of the Mean
	(Control) G3 ♀ × G3 ♂	0.084127	0.0396508	0.0228924						(Control) G3 ♀ × G3 ♂	0.183741	0.10862	0.0627118						(Control) G3 ♀ × G3 ♂	0.0918174	0.0279416	0.0161321						(Control) G3 ♀ × G3 ♂	0.138512	0.0609955	0.0352158
	Ag(QFS)1 ♂ × G3 ♀	0.0670531	0.0438709	0.0146236						Ag(QFS)1 ♂ × G3 ♀	0.0691852	0.0699054	0.0233018						Ag(QFS)1 ♂ × G3 ♀	0.0675724	0.0545668	0.0181889						Ag(QFS)1 ♂ × G3 ♀	0.0680253	0.0510848	0.0170283
	Ag(QFS)1 ♀ × G3 ♂	0.0895	0.0507625	0.0160525						Ag(QFS)1 ♀ × G3 ♂	0.0762415	0.0473848	0.0149844						Ag(QFS)1 ♀ × G3 ♂	0.050026	0.0298738	0.00944691						Ag(QFS)1 ♀ × G3 ♂	0.0647408	0.0381844	0.0127281
	Ag(QFS)1 ♂ × Ag(QFS)1 ♀	0.0769324	0.0439932	0.0146644						Ag(QFS)1 ♂ × Ag(QFS)1 ♀	0.0793089	0.0556069	0.0185356															Ag(QFS)1 ♂ × Ag(QFS)1 ♀	0.0790247	0.0552003	0.0184001

## Sheet: Sex Ratios
	Sex Ratios
	Cross	Replicate Tray	Male Pupae	Female Pupae	Mosaic Pupae	Total Pupae	Male Rate	Average Male Rate	Female Rate	Average Female Rate	Mosaic Rate	Average Mosaic Rate
	Ag(QFS)1 ♂ × G3 ♀	A1	84	97	3	184	0.456522	0.497974	0.527174	0.46674	0.0163043	0.0352865
		A2	88	94	2	184	0.478261		0.51087		0.0108696
		A3	102	90	8	200	0.51		0.45		0.04
		B1	95	91	9	195	0.487179		0.466667		0.0461538
		B2	102	93	14	209	0.488038		0.444976		0.0669856
		B3	126	91	9	226	0.557522		0.402655		0.039823
		C1	112	96	8	216	0.518519		0.444444		0.037037
		C2	101	104	9	214	0.471963		0.485981		0.0420561
		C3	112	102	4	218	0.513761		0.46789		0.0183486
	Ag(QFS)1 ♀ × G3 ♂	A1	97	86	0	183	0.530055	0.503231	0.469945	0.486802	0	0.00996674
		A2	87	99	0	186	0.467742		0.532258		0
		A3	84	88	0	172	0.488372		0.511628		0
		B1	117	84	4	205	0.570732		0.409756		0.0195122
		B2	100	93	1	194	0.515464		0.479381		0.00515464
		B3	101	97	4	202	0.5		0.480198		0.019802
		C1	103	109	1	213	0.483568		0.511737		0.00469484
		C2	112	112	4	228	0.491228		0.491228		0.0175439
		C3	98	100	4	202	0.485149		0.49505		0.019802
		C4	114	111	3	228	0.5		0.486842		0.0131579
	Statistical Values (Male Ratio)
	Cross	Mean	Standard Deviation	Standard Error of the Mean
	Ag(QFS)1 ♂ × G3 ♀	0.497974	0.0303329	0.010111
	Ag(QFS)1 ♀ × G3 ♂	0.503231	0.0294096	0.00930013
	Statistical Values (Female Ratio)
	Cross	Mean	Standard Deviation	Standard Error of the Mean
	Ag(QFS)1 ♂ × G3 ♀	0.46674	0.0376316	0.0125439
	Ag(QFS)1 ♀ × G3 ♂	0.486802	0.0328479	0.0103874
	Statistical Values (Mosaic Ratio)
	Cross	Mean	Standard Deviation	Standard Error of the Mean
	Ag(QFS)1 ♂ × G3 ♀	0.0352865	0.0175286	0.00584288
	Ag(QFS)1 ♀ × G3 ♂	0.00996674	0.0088263	0.00279112

## Sheet: Survival -Small Cages
	Survival Data - Small Cages
		(Control) G3 Females (+/+)						Ag(QFS)1 Heterozygous Females (+/-)						(Control) G3 Males (+/+)						Ag(QFS)1 Heterozygous Males (+/-)						Ag(QFS)1 Homozygous (-/-)
	Day	Cage A		Cage B		Cage C		Cage A		Cage B		Cage C		Cage A		Cage B		Cage C		Cage A		Cage B		Cage C		Cage A		Cage B		Cage C				Legend
	1																																	Numbers indicate the number of dead mosquitoes observed on the respective day. +/+ and +/- and -/- indicate wild type, heterozygous and homozygous individuals respectively.
	2
	3					1	3									1	3	1	3											5	15
	4	3	12	1	4	2	8	1	4	2	8					1	4	1	4			2	8			4	16	4	16	3	12
	5		0	1	5		0	3	15	4	20	2	10			1	5		0				0			1	5		0		0
	6	5	30	1	6	1	6		0		0	4	24	1	6	1	6		0				0	1	6		0		0	2	12
	7	1	7		0	1	7	1	7	1	7		0	1	7		0		0	1	7		0		0	7	49	2	14	1	7			Grey values indicate a 'daily death value', calculated by using the day and the number of mosquitoes that perished on that day.
	8		0		0		0		0		0		0		0		0		0		0	2	16		0	2	16	1	8		0
	9		0		0		0		0		0		0		0		0		0		0		0		0		0		0		0
	10	4	40		0	11	110		0		0	4	40		0		0	3	30		0		0	8	80		0		0	11	110
	11	1	11	2	22	1	11	5	55	4	44		0	5	55	2	22	4	44	8	88	14	154	6	66	8	88	7	77	1	11
	12	5	60	3	36	5	60	9	108	3	36	3	36	6	72	3	36	4	48	2	24	4	48	4	48	11	132	14	168	4	48
	13	3	39	6	78	3	39	15	195		0	7	91	2	26	6	78	8	104	7	91	3	39	1	13	16	208	14	182	3	39
	14	5	70		0	5	70	6	84	5	70	7	98	5	70		0	8	112	4	56	6	84	7	98		0	7	98	11	154
	15		0		0		0	2	30	5	75		0		0		0		0	13	195	2	30		0	2	30	3	45		0
	16		0		0		0		0		0		0		0		0		0		0		0		0	3	48		0		0
	17	10	170	10	170	13	221		0		0	27	459	19	323	10	170	12	204		0		0	19	323		0		0	27	459
	18		0		0		0	13	234	8	144	6	108		0		0		0	25	450	13	234	9	162	7	126	8	144	6	108
	19	6	114	7	133	10	190	1	19	10	190	4	76	7	133	7	133	11	209	10	190	13	247	7	133	1	19	1	19	2	38
	20	4	80	8	160	5	100	6	120	1	20	8	160	8	160	8	160	9	180	14	280	8	160	7	140	3	60	2	40	8	160
	21	3	63	15	315	3	63	10	210	5	105	6	126	6	126	15	315	8	168	12	252	4	84	8	168	3	63	2	42	4	84
	22		0		0		0	7	154	5	110		0		0		0		0	16	352	5	110		0	2	44	1	22		0
	23		0		0		0		0		0		0		0		0		0		0		0		0		0		0		0
	24	18	432	13	312	8	192		0		0	13	312	13	312	13	312	14	336		0		0	17	408		0		0	8	192
	25	5	125	12	300	9	225	13	325	30	750	10	250	4	100	6	150	3	75	6	150	22	550	4	100	8	200	5	125		0
	26	2	52	2	52	5	130	5	130	5	130	5	130	5	130	8	208	7	182	1	26	4	104	1	26	2	52	1	26	2	52
	27		0		0		0		0	3	81	3	81		0		0		0		0	2	54		0	7	189	3	81		0
	28	6	168	5	140	3	84	11	308	4	112	3	84	12	336	8	224	4	112	1	28	2	56	1	28	1	28	2	56		0
	29		0		0			3	87	3	87		0		0		0		0			2	58		0		0	2	58		0
	30		0		0				0		0		0		0		0		0				0		0		0		0		0
	31	4	124	2	62				0		0	5	155	1	31	4	124	5	155				0	2	62	5	155		0		0
	32		0		0			4	128	3	96	2	64	1	32		0	1	32			3	96				0	3	96	1	32
	33	1	33	1	33			1	33	1	33			1	33		0					2	66				0		0
	34									1	34			2	68		0									1	34	1	34
	35									4	140						0									2	70
	36																0
	37																0
	38															2	76
	39
	40
																																		Mean			Median
																																			Min	Max		Min	Max
		Female +/+		Female +/+		Female +/+		Female +/-		Female +/-		Female +/-		Male +/+		Male +/+		Male +/+		Male +/-		Male +/-		Male +/-		M+F -/-		M+F -/-		M+F -/-			Average +/+ Females	19.0519	17.6628	20.5393	19.5	18	21
	Median Survival*	19.5		21		18		20		25		18		20		21		19		18.5		19		18		13		13		17			Average +/+ Males	20.3021	19.3981	21.1042	20	19	21
	Average Survival	18.9535		20.5393		17.6628		19.3621		21.4206		19.3613		20.404		21.1042		19.3981		18.2417		19.4513		18.2451		17		16.2771		15.4848			Average +/+ Both sexes	19.677	18.5304	20.8217	19.75	18.5	21
	No. Mosquitoes	86		89		86		116		107		119		99		96		103		120		113		102		96		83		99
	Median Survival	19.5						21						20						18.5						14.3333							Average +/- Females	20.048	19.3613	21.4206	21	18	25
	Mean Survival	19.0519						20.048						20.3021						18.646						16.254							Average +/- Males	18.646	18.2417	19.4513	18.5	18	19
	Total No. of Mos.	261						342						298						335						278							Average +/- Both sexes	19.347	18.8015	20.4359	19.75	18	22
	* Median survival was calculate using GraphPad Prism version 9.0.2 (132) for Mac.

## Sheet: Survival -Large Cage before p.e
	Survival Data - Large Cages (before population experiment)
		(Control) G3 Females (+/+)						Ag(QFS)1 Heterozygous Females (+/-)						(Control) G3 Males (+/+)						Ag(QFS)1 Heterozygous Males (+/-)						Ag(QFS)1 Homozygous (-/-)
	Day	Cage A		Cage B		Cage C		Cage A		Cage B		Cage C		Cage A		Cage B		Cage C		Cage A		Cage B		Cage C		Cage A		Cage B		Cage C				Legend
	1	3		0		0		0	0	0	0	1	1	2		0		0		2	2	0	0	1	1	0	0	0	0	0	0			Numbers indicate the numbers of dead mosquitoes observed on the respective day. +/+ and +/- and -/- indicate wild type, heterozygous and homozygous individuals respectively.
	2	7		2		7		3	6	3	6	4	8	3		10		6		2	4	1	2	19	38	0	0	0	0	0	0
	3	0		0		0	0	0	0	0	0	31	93	0		0	0	0	0	0	0	0	0	24	72	0	0	0	0	0	0
	4	0	0	0	0	0	0	0	0	0	0	0	0	0		0	0	0	0	0	0	0	0	0	0	39	156	43	172	29	116
	5	21	105	39	195	35	175	44	220	28	140	0	0	37		73	365	46	230	69	345	54	270	0	0	26	130	26	130	22	110
	6	15	90	14	84	19	114	19	114	17	102	40	240	13	78	10	60	22	132	14	84	22	132	26	156	14	84	8	48	22	132
	7	7	49	9	63	9	63	10	70	14	98	9	63	18	126	2	14	6	42	5	35	8	56	10	70	2	14	8	56	1	7			Grey values indicate a 'daily death value', calculated by using the day and the number of mosquitoes that perished on that day.
	8	9	72	9	72	9	72	4	32	11	88	7	56	11	88	1	8	7	56	1	8	2	16	0	0	1	8	2	16	1	8
	9	7	63	7	63	10	90	9	81	9	81	3	27	6	54	0	0	2	18	0	0	4	36	3	27	0	0	0	0	0	0
	10	0	0	0	0	0	0	0	0	0	0	1	10	0	0	0	0	0	0	0	0	0	0	0	0	0	0	0	0	0	0
	11	0	0	0	0	0	0	0	0	0	0	0	0	0	0	0	0	0	0	0	0	0	0	0	0	0	0	0	0	1	11
	12	14	168	10	120	11	132	5	60	15	180	0	0	2	24	1	12	1	12	0	0	0	0	0	0	0	0	0	0	0	0
	13	1	13	0	0					3	39	3	39	0	0	0	0					0	0	0	0	0	0	0	0	0	0
	14	3	42	2	28					1	14	0	0	0	0	1	14					0	0	1	14
	15	0	0											0	0
	16	0	0											0	0
	17	0	0											0	0
	18	0	0											0	0
	19	1	19											1	19
																																		Mean			Median
																																			Min	Max		Min	Max
		Female +/+		Female +/+		Female +/+		Female +/-		Female +/-		Female +/-		Male +/+		Male +/+		Male +/+		Male +/-		Male +/-		Male +/-		M+F -/-		M+F -/-		M+F -/-			Average +/+ Females	6.7701	6.46	7.05682	6	6	6
	Median Survival*	6		6		6		5.5		7		6		6		5		5		5		5		3		5		5		5			Average +/+ Males	4.81792	4.1828	5.44444	5.33333	5	6
	Average Survival	7.05682		6.79348		6.46		6.20213		7.40594		5.42424		4.1828		4.82653		5.44444		5.13978		5.62637		4.5		4.78049		4.85057		5.05263			Average +/+ Both sexes	5.79401	5.3214	6.25063	5.66667	5.5	6
	No. Mosquitoes	88		92		100		94		101		99		93		98		90		93		91		84		82		87		76
	Median Survival	6						6.16667						5.33333						4.33333						5							Average +/- Females	6.3441	5.42424	7.40594	6.16667	5.5	7
	Mean Survival	6.7701						6.3441						4.81792						5.08872						4.89456							Average +/- Males	5.08872	4.5	5.62637	4.33333	3	5
	Total No. of Mos.	280						294						281						268						245							Average +/- Both sexes	5.71641	4.96212	6.51616	5.25	4.25	6
	* Median survival was calculate using GraphPad Prism version 9.0.2 (132) for Mac.

## Sheet: Survival -Large Cage after p.e.
	Survival Data - Large Cages (after population experiment)
		(Control) G3 Females (+/+)						Ag(QFS)1 Heterozygous Females (+/-)						(Control) G3 Males (+/+)						Ag(QFS)1 Heterozygous Males (+/-)
	Day	Cage 3		Cage 4		Cage 6		Cage 1		Cage 2		Cage 5		Cage 3		Cage 4		Cage 6		Cage 1		Cage 2		Cage 5				Legend
	1	0	0	0	0	0	0	0	0	0	0	0	0	0	0	0	0	0	0	0	0	0	0	0	0			Numbers indicate the numbers of dead mosquitoes observed on the respective day. +/+ and +/- and -/- indicate wild type, heterozygous and homozygous individuals respectively.
	2	1	2	1	2	0	0	1	2	0	0	0	0	1	2	0	0	1	2	2	4	2	4	2	4
	3	4	12	0	0	0	0	7	21	5	15	0	0	4	12	0	0	2	6	15	45	0	0	4	12
	4	2	8	2	8	0	0	1	4	1	4	1	4	4	16	5	20	7	28	4	16	0	0	4	16
	5	4	20	0	0	0	0	0	0	0	0	0	0	5	25	9	45	3	15	7	35	5	25	5	25
	6		0		0		0		0		0		0		0		0		0		0		0		0
	7	3	21	3	21	1	7	1	7	1	7	6	42	11	77	11	77	8	56	9	63	4	28	13	91			Grey values indicate a 'daily death value', calculated by using the day and the number of mosquitoes that perished on that day.
	8	2	16	0	0	0	0	1	8	4	32	3	24	5	40	9	72	4	32	7	56	4	32	3	24
	9	2	18	1	9	2	18	2	18	4	36	1	9	10	90	4	36	4	36	1	9	3	27	5	45
	10	3	30	2	20	4	40	2	20	1	10	3	30	2	20	6	60	2	20	0	0	0	0	6	60
	11	5	55	5	55	3	33	2	22	6	66	5	55	5	55	7	77	4	44	5	55	6	66	7	77
	12	3	36	1	12	2	24	4	48	3	36	4	48	3	36	4	48	1	12	2	24	3	36	2	24
	13		0		0		0		0		0		0		0		0		0		0		0		0
	14	8	112	13	182	14	196	6	84	7	98	14	196	1	14	6	84	10	140	1	14	5	70	1	14
	15	4	60	7	105	6	90	1	15	7	105	2	30	3	45	1	15	1	15	1	15	3	45	1	15
	16	1	16	3	48	2	32	3	48	1	16	3	48	0	0	1	16	1	16	2	32	2	32	4	64
	17	0	0	5	85	3	51	4	68	5	85	2	34	0	0	1	17	1	17	3	51	0	0	0	0
	18	3	54	2	36	3	54	2	36	1	18	4	72	3	54	0	0	2	36	3	54	1	18	0	0
	19	0	0	0	0	1	19	3	57	3	57	3	57	0	0	0	0	0	0	4	76	0	0	0	0
	20	5	100	1	20	7	140		0	3	60	4	80	0	0	0	0	3	60		0	0	0	0	0
	21		0		0		0	7	147		0		0		0		0		0	2	42		0		0
	22	0	0	0	0	1	22	0	0	1	22	1	22	0	0	0	0	1	22	0	0	3	66	0	0
	23	1	23	0	0	6	138	3	69	1	23	0	0	0	0	1	23	0	0	0	0	0	0	0	0
	24	1	24	2	48	1	24	4	96	0	0	2	48	1	24	1	24	1	24	1	24	1	24	0	0
	25	0	0	0	0	0	0	1	25	1	25	1	25	0	0	0	0	0	0	0	0	1	25	0	0
	26	1	26	0	0	0	0	0	0	0	0	1	26	0	0	0	0	1	26	0	0	0	0	0	0
	27		0		0		0	0	0		0		0		0		0		0	0	0		0		0
	28	2	56	3	84	2	56	6	168	2	56	2	56	0	0	0	0	0	0	0	0	1	28	0	0
	29	0	0	0	0	1	29	0	0	0	0	0	0	0	0	0	0	1	29	0	0	0	0	0	0
	30	0	0	0	0	0	0	1	30	0	0	0	0	0	0	0	0	1	30	1	30	0	0	0	0
																												Mean			Median
																													Min	Max		Min	Max
		Female +/+		Female +/+		Female +/+		Female +/-		Female +/-		Female +/-		Male +/+		Male +/+		Male +/+		Male +/-		Male +/-		Male +/-			Average +/+ Females	14.4769	12.5273	16.4915	13.6667	12	15
	Median Survival*	12		14		15		16.5		14		14		8		8		10		7		11		8			Average +/+ Males	9.79476	8.7931	11.2881	8.66667	8	10
	Average Survival	12.5273		14.4118		16.4915		16.0161		13.5263		14.6129		8.7931		9.30303		11.2881		9.21429		11.9545		8.26316			Average +/+ Both sexes	12.1358	10.6602	13.8898	11.1667	10	12.5
	No. Mosquitoes	55		51		59		62		57		62		58		66		59		70		44		57
	Median Survival	13.6667						14.8333						8.66667						8.66667							Average +/- Females	14.7184	13.5263	16.0161	14.8333	14	16.5
	Mean Survival	14.4769						14.7184						9.79476						9.81066							Average +/- Males	9.81066	8.26316	11.9545	8.66667	7	11
	Total No. of Mos.	165						181						183						171							Average +/- Both sexes	12.2646	10.8947	13.9853	11.75	10.5	13.75
	* Median survival was calculate using GraphPad Prism version 9.0.2 (132) for Mac.
