# Supplementary material for: Gene-drive suppression of mosquito populations in large cages as a bridge between lab and field
Source: Nat Commun. 2021 Jul 28;12:4589. doi: 10.1038/s41467-021-24790-6 (PMC8319305; doi:10.1038/s41467-021-24790-6)
Supplement: Supplementary file 4 — Source Data [file 41467_2021_24790_MOESM4_ESM.zip › Source-Data/SOURCE-DATA_MS_Hammond-etal_Supplementary dataset#3.xlsx]

## Sheet: Foglio1
Day	Kaplan-Meier estimate	Starting population	restocking 1	restocking 2	restocking 3	restocking 4	restocking 5	restocking 6	restocking 7	restocking 8		Estimated adult population size
1	68.8257	792.9										792.9
2	6.44931	743										743
3	0.0520833	600										600
4	0.6	480	396.4									876.4
5	33.4222	385	371.5									756.5
6	21.9104	252.4	300									552.4
7	1.55972	179.7	240									419.7
8	0.990278	114.1	192.5	396.4								703
9	5.94167	68.4	126.2	371.5								566.1
10	0.00347222	40	89.8	300								429.8
11	0.0173611	20	57	240	396.4							713.5
12	0.136111	15.7	34.2	192.5	371.5							613.9
13	0.990278	11.4	20	126.2	300							457.6
14	0.247917	2.9	10	89.8	240							342.7
15	0.863194	1	7.8	57	192.5	396.4						654.8
16	0.281944	0.3	5.7	34.2	126.2	371.5						537.9
17	0.00833333	0.1	1.4	20	89.8	300						411.4
18			0.5	10	57	240	396.4					704
19			0.2	7.8	34.2	192.5	371.5					606.2
20			0	5.7	20	126.2	300					452
21				1.4	10	89.8	240					341.3
22				0.5	7.8	57	192.5	396.4				654.3
23				0.2	5.7	34.2	126.2	371.5				537.8
24				0	1.4	20	89.8	300				411.3
25					0.5	10	57	240	396.4			704
26					0.2	7.8	34.2	192.5	371.5			606.2
27					0	5.7	20	126.2	300			452
28						1.4	10	89.8	240			341.3
29						0.5	7.8	57	192.5	396.4		654.3
											mean	573.7
											quartile 75%	703
											quartile 25%	452
											median	600
